# Supplementary material for: Novel Immune-Related Gene Signature for Risk Stratification and Prognosis of Survival in ER (+) and/or PR (+) and HER2 (−) Breast Cancer
Source: Front Pharmacol. 2022 Jun 2;13:820437. doi: 10.3389/fphar.2022.820437 (PMC9201983; doi:10.3389/fphar.2022.820437)
Supplement: Supplementary file 2 [file DataSheet2.xlsx]

## Sheet: 2600基因
Gene Symbol
AZGP1
B2M
CALR
CANX
CD1A
CD1B
CD1C
CD1D
CD1E
CD4
CD8A
CD8B
CD74
CREB1
CTSB
CTSE
CTSL1
CTSS
FCER1G
FCGRT
PDIA3
HFE
HLA-A
HLA-B
HLA-C
HLA-DMA
HLA-DMB
HLA-DOA
HLA-DOB
HLA-DPA1
HLA-DPB1
HLA-DQA1
HLA-DQA2
HLA-DQB1
HLA-DRA
HLA-DRB1
HLA-DRB3
HLA-DRB4
HLA-DRB5
HLA-E
HLA-F
HLA-G
HLA-H
MR1
HSPA1A
HSPA1B
HSPA1L
HSPA2
HSPA4
HSPA5
HSPA6
HSPA8
HSP90AA1
HSP90AB1
ICAM1
IFNA1
IFNA2
IFNA4
IFNA5
IFNA6
IFNA7
IFNA8
IFNA10
IFNA13
IFNA14
IFNA16
IFNA17
IFNA21
IFNG
KIR2DL1
KIR2DL2
KIR2DL3
KIR2DL4
KIR2DS1
KIR2DS3
KIR2DS4
KIR2DS5
KIR3DL1
KIR3DL2
KLRC1
KLRC2
KLRC3
KLRD1
LTA
CIITA
MICA
MICB
NFYA
NFYB
NFYC
LGMN
PSMB8
PSMC1
PSMC2
PSMC3
PSMC4
PSMC5
PSMC6
PSMD1
PSMD2
PSMD3
PSMD4
PSMD5
PSMD7
PSMD8
PSMD10
PSMD11
PSMD13
PSME1
PSME2
RELB
RFX5
RFXAP
SLC10A2
TAP1
TAP2
TAPBP
THBS1
SHFM1
KLRC4
AP3B1
RFXANK
PSMD6
PSME3
PSMD14
CLEC4M
IFI30
PROCR
ADRM1
KIAA0368
TRPC4AP
CD209
UBXN1
ERAP1
TAPBPL
KIR2DL5A
ERAP2
ULBP3
ULBP2
ULBP1
KIR3DL3
RAET1E
RAET1L
UBR1
RAET1G
PDIA2
HAMP
PI3
CAMP
DEFB4
PPBP
REG3G
CXCL14
CXCL16
SLPI
IL8
CXCL10
CXCL9
CXCL5
CXCL11
CXCL6
CXCL1
CXCL12
CXCL13
CXCL2
PF4
XCL1
CXCL3
DEFB103A
CCL13
CCL1
DEFB1
CCL8
ELANE
DEFB103B
DEFA3
DEFA1
TMSB10
DEFA6
DEFA5
DEFA4
LCN2
LCN1
COLEC10
BPI
S100A9
S100A8
DCD
LCN6
S100A12
HTN3
LCN8
LOC728358
CCR10
CELA1
DEFB106A
PENK
BPIL2
MMP12
BPIL3
LEAP2
SFTPD
LCN9
BPIL1
PTGDS
TMSB4X
PGLYRP1
ZC3HAV1
TMSB15A
S100B
S100A13
S100A6
DEFB119
DEFB107A
DEFB105A
SERPIND1
DEFB129
DEFB127
S100P
S100A7
DEFB104A
DEFB126
DEFB106B
DEFB104B
DEFB107B
PGLYRP3
PGLYRP2
S100A10
S100A2
DEFB125
DEFB123
DEFB105B
DEFB132
C20orf185
LCN12
PGLYRP4
S100A11
S100A5
S100A3
S100A1
DEFB128
DEFB108B
HTN1
LMBR1L
S100A7A
DEFB118
COLEC12
TMSB4Y
DEFB131
DEFB134
DEFB130
DEFB124
DEFB121
DEFB116
DEFB115
DEFB114
DEFB113
DEFB112
DEFB110
TMSB15B
DEFB133
S100Z
MAVS
TMSL3
S100A14
LCN10
S100A16
DEFB137
DEFB136
DEFB117
DEFB111
ZC3HAV1L
S100A7L2
LOC731414
LOC730963
COLEC2
DEFB4P
C20orf186
IFNAR1
AZU1
LOC729523
LOC100130154
LOC100134379
LOC100134289
LOC100129216
DEFA1A3
LOC100131433
LCN1L1
S100G
LOC648637
LOC100130969
LOC100133267
LOC100133128
LOC100128174
TCHHL1
TINAGL1
IFNGR1
SLC22A17
WFIKKN1
WFDC2
IL6
UMODL1
TGFB1
PF4V1
MMP9
KAL1
TLR4
SPAG11B
A2M
NFKB1
APOBEC3G
FABP6
NOD2
MBL2
SFTPA1B
RBP1
TLR2
SLC40A1
PLAU
IL1B
PAEP
HFE2
MUC5AC
OBP2A
PLTP
MX1
DDX58
IL29
IRF3
SFTPA2
SFTPA2B
LPA
LBP
RBP4
SFTPA1
NOX4
LTF
IFNB1
RBP5
FABP7
FABP5
FABP3
FABP2
FABP4
R3HDML
C20orf71
C20orf114
OASL
CRABP2
CRABP1
RBP7
DUOX1
OBP2B
RBP2
LCN15
CETP
FABP12
FABP9
PLUNC
LCNL1
C8G
SPAG11A
PI15
NOX1
PMP2
APOD
ORM2
ORM1
TNF
CTSG
PRTN3
MAPK1
PML
AEN
CYBB
C20orf70
ISG20
BCL3
ISG20L2
NOX5
NOX3
DUOX2
TLR3
TFRC
IFIH1
LRP1
TRIM5
IDO1
GDF15
NEDD4
ADIPOQ
STAT3
STAT1
IL28A
SOCS3
SEMG1
TNFSF10
CCL20
SOCS1
RNASEL
IRF1
IL15
APOBEC3F
RARRES3
CHIT1
CD40
TLR7
PPIA
ZYX
NLRX1
PGC
VEGFA
IKBKE
ISG15
DHX58
TNFAIP3
TFR2
FCN2
MUC4
F2R
ELN
IL27
MAPT
LYZ
CCL5
LEP
CYLD
KLKB1
CST4
CSRP1
MAPK14
JUN
ITGAV
IRF5
CCR6
IL12B
TLR8
GNLY
CD81
EIF2AK2
APOM
CACYBP
NOD1
MAPK8
MAPK3
BST2
BPHL
PLA2G2A
GRN
NEWENTRY
PDGFRA
GNAI1
WNT5A
FURIN
ADAR
TYK2
NOS2
TRAF3
TPT1
TPM2
NEO1
AHNAK
TLR1
TK2
PRDX2
MX2
FGF2
FGA
TCF7L2
F2RL1
DAK
MSR1
NFKBIZ
LMBR1
SPINLW1
SRC
MPO
ELAVL1
ROBO3
SP1
SOD1
PDF
DLL4
ECD
SLC11A1
DMBT1
TMEM173
SKIV2L
SEMG2
DES
DCK
DAXX
TNFRSF10A
TNFRSF10B
EED
CCL4
LIMS1
LALBA
APOBEC3H
TMPRSS6
SPINK5
MARCO
BECN1
TNFSF11
KNG1
CSK
KLRK1
KCNH2
JUND
JAK1
CLDN4
CCL28
RNASE3
RN7SL1
IRF7
IREB2
ILK
IL18
IL17A
LTB4R
APOBEC3A
MASP2
TRIM27
RELA
IL7R
IL1A
PTX3
IFNAR2
IFN1@
SYTL1
APOBEC3C
DDX17
PTGS2
HTR1A
SEPT-7
CD40LG
CD14
MASP1
PROC
MAP2K2
MAP2K1
HRG
NDRG1
IRF9
TRIM22
LANCL1
PPP4C
HMOX1
HMGB1
RNASE7
ABCC4
HGF
HDAC1
IL28RA
PLSCR1
BACH2
TANK
PIK3CG
ARRB1
RSAD2
STAB2
TBK1
PDYN
PDGFRB
PDCD1
PCSK2
PCSK1
ARG2
AQP9
FASLG
APOH
BIRC5
ANXA6
IL22
VTN
VIM
VCAM1
PRDX1
GFAP
GBP2
ALB
SLC29A3
OAS1
AGER
UNC93B1
TNFSF4
NOS1
ACTG1
ACTA1
ACO1
SERPINA3
IL8RA
CCL15
CCL14
CCL16
CCL19
CCL18
CCL17
CCL26
CCL22
CCR3
CCL4L2
CCBP2
CCR7
CCL27
CCR8
CCRL1
CCL2
CCL21
CCL7
CCL3
CCL11
CCR5
CCL23
CCL25
CCL3L3
CCL4L1
CCL3L1
CCR1
CCL24
XCL2
CXCR4
CXCR6
CCR4
FAM19A5
FAM19A3
FAM19A4
FAM19A1
FAM19A2
CCL14-CCL15
PTK2B
IL4
CDH1
LTBP1
IL13
IL10
IL2
PPARG
FGR
MIF
CRP
JAK2
PTK2
PTGDR
CD86
HCK
VDR
OLR1
ADRBK1
TXK
RNASE2
CD79A
CD79B
LYN
SYK
BTK
BLNK
VAV3
VAV1
VAV2
RAC1
RAC2
RAC3
PPP3CA
PPP3CB
PPP3CC
CHP
PPP3R1
PPP3R2
CHP2
NFAT5
NFATC1
NFATC2
NFATC3
NFATC4
HRAS
KRAS
NRAS
FOS
CARD11
BCL10
MALT1
CHUK
IKBKB
IKBKG
NFKBIA
NFKBIB
NFKBIE
CD19
CR2
PIK3R5
PIK3R1
PIK3R2
PIK3R3
PIK3CA
PIK3CB
PIK3CD
AKT3
AKT1
AKT2
GSK3B
INPP5D
CD22
CD72
PTPN6
LILRB3
FCGR2B
RASGRP3
PLCG2
PRKCB
IFITM1
IGH@
IGHA1
IGHA2
IGHD
IGHD@
IGHD1-1
IGHD1-14
IGHD1-20
IGHD1-26
IGHD1-7
IGHD2-15
IGHD2-2
IGHD2-21
IGHD2-8
IGHD3-10
IGHD3-16
IGHD3-22
IGHD3-3
IGHD3-9
IGHD4-11
IGHD4-17
IGHD4-23
IGHD4-4
IGHD5-12
IGHD5-18
IGHD5-24
IGHD5-5
IGHD6-13
IGHD6-19
IGHD6-25
IGHD6-6
IGHD7-27
IGHE
IGHG1
IGHG2
IGHG3
IGHG4
IGHJ@
IGHJ1
IGHJ2
IGHJ3
IGHJ4
IGHJ5
IGHJ6
IGHM
IGHV@
IGHV1-18
IGHV1-2
IGHV1-24
IGHV1-3
IGHV1-45
IGHV1-46
IGHV1-58
IGHV1-69
IGHV1-8
IGHV1-C
IGHV1-F
IGHV2-26
IGHV2-5
IGHV2-70
IGHV3-11
IGHV3-13
IGHV3-15
IGHV3-16
IGHV3-20
IGHV3-21
IGHV3-23
IGHV3-30
IGHV3-30-3
IGHV3-30-5
IGHV3-33
IGHV3-35
IGHV3-38
IGHV3-43
IGHV3-48
IGHV3-49
IGHV3-53
IGHV3-64
IGHV3-66
IGHV3-7
IGHV3-72
IGHV3-73
IGHV3-74
IGHV3-9
IGHV3-D
IGHV3-H
IGHV4-28
IGHV4-30-1
IGHV4-30-2
IGHV4-30-4
IGHV4-31
IGHV4-34
IGHV4-39
IGHV4-4
IGHV4-59
IGHV4-61
IGHV4-B
IGHV5-51
IGHV5-A
IGHV6-1
IGHV7-4-1
IGHV7-81
IGK@
IGKC
IGKDEL
IGKJ@
IGKJ1
IGKJ2
IGKJ3
IGKJ4
IGKJ5
IGKV@
IGKV1-12
IGKV1-13
IGKV1-16
IGKV1-17
IGKV1-27
IGKV1-33
IGKV1-37
IGKV1-39
IGKV1-5
IGKV1-6
IGKV1-8
IGKV1-9
IGKV1D-12
IGKV1D-13
IGKV1D-16
IGKV1D-17
IGKV1D-33
IGKV1D-37
IGKV1D-39
IGKV1D-42
IGKV1D-43
IGKV1D-8
IGKV2-24
IGKV2-28
IGKV2-30
IGKV2-40
IGKV2D-24
IGKV2D-28
IGKV2D-29
IGKV2D-30
IGKV2D-40
IGKV3-11
IGKV3-15
IGKV3-20
IGKV3-7
IGKV3D-11
IGKV3D-15
IGKV3D-20
IGKV3D-7
IGKV4-1
IGKV5-2
IGKV6-21
IGKV6D-21
IGKV6D-41
IGL@
IGLC@
IGLC1
IGLC2
IGLC3
IGLC6
IGLC7
IGLJ@
IGLJ1
IGLJ2
IGLJ3
IGLJ4
IGLJ5
IGLJ6
IGLJ7
IGLV@
IGLV1-36
IGLV1-40
IGLV1-44
IGLV1-47
IGLV1-50
IGLV1-51
IGLV10-54
IGLV11-55
IGLV2-11
IGLV2-14
IGLV2-18
IGLV2-23
IGLV2-33
IGLV2-8
IGLV3-1
IGLV3-10
IGLV3-12
IGLV3-16
IGLV3-19
IGLV3-21
IGLV3-22
IGLV3-25
IGLV3-27
IGLV3-32
IGLV3-9
IGLV4-3
IGLV4-60
IGLV4-69
IGLV5-37
IGLV5-39
IGLV5-45
IGLV5-48
IGLV5-52
IGLV6-57
IGLV7-43
IGLV7-46
IGLV8-61
IGLV9-49
C3
C5
CCL3L2
CKLF
CMA1
CX3CL1
CXCL17
CYR61
EDN1
EDN2
EDN3
FGF10
LECT2
PPBPL1
PROK2
SAA1
SAA2
SBDS
SEMA3A
SEMA3B
SEMA3C
SEMA3D
SEMA3E
SEMA3F
SEMA3G
SEMA4A
SEMA4B
SEMA4C
SEMA4D
SEMA4F
SEMA4G
SEMA5A
SEMA5B
SEMA6A
SEMA6B
SEMA6C
SEMA6D
SEMA7A
SLIT1
SLIT2
TNC
TYMP
C5AR1
CCR9
CCRL2
CMKLR1
CX3CR1
CXCR3
CXCR5
CXCR7
CYSLTR1
CYSLTR2
DARC
EDNRA
EDNRB
FPR1
FPR2
GPR17
GPR32
GPR33
GPR44
GPR77
IL8RB
LTB4R2
PLAUR
PLXNA1
PLXNA2
PLXNA3
PLXNA4
PLXNB1
PLXNB2
PLXNB3
PLXNC1
PLXND1
PTAFR
ROBO1
ROBO2
RXFP3
XCR1
ADM
ADM2
AGRP
AGT
AMBN
AMELX
AMH
ANGPTL5
ANGPTL7
APLN
AREG
ARMET
ARMETL1
ARTN
AVP
BDNF
BMP1
BMP10
BMP15
BMP2
BMP3
BMP4
BMP5
BMP6
BMP7
BMP8A
BMP8B
BTC
C19orf10
CALCA
CALCB
CAT
CCK
CD320
CD70
CECR1
CER1
CGA
CGB
CGB1
CGB2
CGB5
CGB7
CGB8
CHGA
CHGB
CLCF1
CLEC11A
CMTM1
CMTM2
CMTM3
CMTM4
CMTM5
CMTM6
CMTM7
CMTM8
CNTF
CORT
CRH
CSF1
CSF2
CSF3
CSH1
CSH2
CSHL1
CSPG5
CTF1
CTGF
DKK1
EBI3
EGF
EPGN
EPO
EREG
ESM1
FAM3B
FAM3C
FAM3D
FGF1
FGF11
FGF12
FGF13
FGF14
FGF16
FGF17
FGF18
FGF19
FGF20
FGF21
FGF22
FGF23
FGF3
FGF4
FGF5
FGF6
FGF7
FGF8
FGF9
FIGF
FIGNL2
FLT3LG
FSHB
GAL
GALP
GAST
GCG
GDF1
GDF10
GDF11
GDF2
GDF3
GDF5
GDF6
GDF7
GDF9
GDNF
GH1
GH2
GHRH
GHRL
GIP
GKN1
GMFB
GMFG
GNRH1
GNRH2
GPHA2
GPHB5
GPI
GREM1
GREM2
GRP
GUCA2A
HBEGF
HDGF
HDGFRP3
IAPP
IFNE
IFNK
IFNW1
IGF1
IGF2
IL11
IL12A
IL16
IL17B
IL17C
IL17D
IL17F
IL19
IL1F10
IL1F5
IL1F6
IL1F7
IL1F8
IL1F9
IL1RN
IL20
IL21
IL23A
IL24
IL25
IL26
IL28B
IL3
IL31
IL32
IL33
IL34
IL5
IL6ST
IL7
IL9
INHA
INHBA
INHBB
INHBC
INHBE
INS
INS-IGF2
INSL3
INSL4
INSL5
INSL6
JAG1
JAG2
KGFLP1
KGFLP2
KITLG
KL
LACRT
LEFTY1
LEFTY2
LHB
LIF
LRSAM1
LTB
LTBP2
LTBP3
LTBP4
MDK
MIA
MLN
MSTN
NAMPT
NDP
NENF
NGF
NMB
NODAL
NOV
NPFF
NPPA
NPPB
NPPC
NPY
NRG1
NRG2
NRG3
NRG4
NRTN
NTF3
NTF4
NTS
NUDT6
OGN
OSGIN1
OSM
OSTN
OXT
P11
PDGFA
PDGFB
PDGFC
PDGFD
PDGFRL
PGF
PMCH
PNOC
POMC
PPBPL2
PPY
PRL
PRLH
PROK1
PSPN
PTH
PTH2
PTHLH
PTN
PYY
QRFP
RABEP1
RABEP2
REG1A
RETN
RETNLB
RLN1
RLN2
RLN3
SCG2
SCGB3A1
SCT
SCYE1
SECTM1
SLURP1
SPP1
SST
STC1
STC2
TAC1
TDGF1
TDGF3
TG
TGFA
TGFB2
TGFB3
THPO
TNFRSF11B
TNFSF12
TNFSF13
TNFSF13B
TNFSF14
TNFSF15
TNFSF18
TNFSF8
TNFSF9
TOR2A
TRH
TSHB
TSLP
TXLNA
UCN
UCN2
UCN3
UTS2
UTS2D
VEGFB
VEGFC
VGF
VIP
ACVR1B
ACVR1C
ACVR2A
ACVR2B
ACVRL1
ADCYAP1R1
ADIPOR1
ADIPOR2
ADRB1
ADRB2
AGTR1
AGTR2
AMHR2
ANGPT1
ANGPT4
ANGPTL1
ANGPTL2
ANGPTL3
ANGPTL4
ANGPTL6
APLNR
AR
AVPR1A
AVPR1B
AVPR2
BMPR1A
BMPR1B
BMPR2
BRD8
C3AR1
CALCR
CALCRL
CNTFR
CRHR1
CRHR2
CRIM1
CRLF1
CRLF2
CRLF3
CSF1R
CSF2RA
CSF2RB
CSF3R
EGFR
ENG
EPOR
ESR1
ESR2
ESRRA
ESRRB
ESRRG
FGFR1
FGFR2
FGFR3
FGFR4
FGFRL1
FLT1
FLT3
FLT4
FSHR
GALR2
GALR3
GCGR
GHR
GHRHR
GHSR
GIPR
GLP1R
GLP2R
GNRHR
GPER
HNF4A
HNF4G
HTR3A
HTR3B
HTR3C
HTR3D
HTR3E
IFNGR2
IGF1R
IGF2R
IL10RA
IL10RB
IL11RA
IL11RB
IL12RB1
IL12RB2
IL13RA1
IL13RA2
IL15RA
IL15RB
IL17RA
IL17RB
IL17RC
IL17RD
IL17RE
IL18R1
IL18RAP
IL1R1
IL1R2
IL1RAP
IL1RL1
IL1RL2
IL20RA
IL20RB
IL21R
IL22RA1
IL22RA2
IL23R
IL27RA
IL2RA
IL2RB
IL2RG
IL31RA
IL3RA
IL4R
IL5RA
IL6R
IL9R
INSR
KDR
LEPR
LGR4
LGR5
LGR6
LHCGR
LIFR
LTBR
MC1R
MC2R
MC3R
MC4R
MCHR1
MCHR2
MET
MLNR
MPL
MTNR1A
MTNR1B
NGFR
NMBR
NPR1
NPR3
NR0B1
NR0B2
NR1D1
NR1D2
NR1H2
NR1H3
NR1H4
NR1I2
NR1I3
NR2C1
NR2C2
NR2E1
NR2E3
NR2F1
NR2F2
NR2F6
NR3C1
NR3C2
NR4A1
NR4A2
NR4A3
NR5A1
NR5A2
NR6A1
NRP1
NRP2
OGFR
OPRD1
OPRK1
OPRL1
OPRM1
OSMR
OXTR
PGR
PGRMC2
PPARA
PPARD
PRLHR
PRLR
PTGER1
PTGER2
PTGER3
PTGER4
PTGFR
PTH1R
PTH2R
RARA
RARB
RARG
RORA
RORB
RORC
RXFP1
RXFP2
RXRA
RXRB
RXRG
S1PR1
S1PR2
SCTR
SDC1
SDC2
SDC3
SDC4
SORT1
SSTR1
SSTR2
SSTR5
ST2
TACR1
TEK
TGFBR1
TGFBR2
TGFBR3
THRA
THRB
TIE1
TNFRSF10C
TNFRSF10D
TNFRSF11A
TNFRSF12A
TNFRSF13B
TNFRSF13C
TNFRSF14
TNFRSF17
TNFRSF18
TNFRSF19
TNFRSF1A
TNFRSF1B
TNFRSF21
TNFRSF25
TNFRSF4
TNFRSF6B
TNFRSF8
TNFRSF9
TRHR
TSHR
TUBB3
VIPR1
VIPR2
PTPN11
ICAM2
ITGAL
ITGB2
PAK1
NCR2
TYROBP
LCK
FCGR3A
FCGR3B
LOC652578
NCR1
NCR3
CD247
ZAP70
LCP2
LAT
PLCG1
SH3BP2
FYN
SHC2
SHC4
SHC3
SHC1
GRB2
SOS1
SOS2
ARAF
BRAF
RAF1
HCST
CD48
CD244
PRKCA
PRKCG
SH2D1B
SH2D1A
FAS
GZMB
PRF1
CASP3
BID
CD3D
CD3E
CD3G
PTPRC
ITK
TEC
NCK1
NCK2
GRAP2
PAK2
PAK3
PAK4
PAK6
PAK7
RHOA
CDC42
CD28
ICOS
MAP3K8
MAP3K14
CTLA4
CBLC
CBL
CBLB
CDK4
RASGRP1
PDK1
PRKCQ
TRAC
TRAJ1
TRAJ2
TRAJ3
TRAJ4
TRAJ5
TRAJ6
TRAJ7
TRAJ8
TRAJ9
TRAJ10
TRAJ11
TRAJ12
TRAJ13
TRAJ14
TRAJ15
TRAJ16
TRAJ17
TRAJ18
TRAJ19
TRAJ20
TRAJ21
TRAJ22
TRAJ23
TRAJ24
TRAJ25
TRAJ26
TRAJ27
TRAJ28
TRAJ29
TRAJ30
TRAJ31
TRAJ32
TRAJ33
TRAJ34
TRAJ35
TRAJ36
TRAJ37
TRAJ38
TRAJ39
TRAJ40
TRAJ41
TRAJ42
TRAJ43
TRAJ44
TRAJ45
TRAJ46
TRAJ47
TRAJ48
TRAJ49
TRAJ50
TRAJ52
TRAJ53
TRAJ54
TRAJ56
TRAJ57
TRAJ58
TRAJ59
TRAJ61
TRAV1-1
TRAV1-2
TRAV2
TRAV3
TRAV4
TRAV5
TRAV7
TRAV8-1
TRAV8-2
TRAV8-3
TRAV8-4
TRAV8-6
TRAV8-7
TRAV9-1
TRAV9-2
TRAV10
TRAV12-1
TRAV12-2
TRAV12-3
TRAV13-1
TRAV13-2
TRAV14DV4
TRAV16
TRAV17
TRAV18
TRAV19
TRAV20
TRAV21
TRAV22
TRAV23DV6
TRAV24
TRAV25
TRAV26-1
TRAV26-2
TRAV27
TRAV29DV5
TRAV30
TRAV34
TRAV35
TRAV36DV7
TRAV38-1
TRAV38-2DV8
TRAV39
TRAV40
TRAV41
TRBC1
TRBC2
TRBD1
TRBD2
TRBJ1-1
TRBJ1-2
TRBJ1-3
TRBJ1-4
TRBJ1-5
TRBJ1-6
TRBJ2-1
TRBJ2-2
TRBJ2-3
TRBJ2-4
TRBJ2-5
TRBJ2-6
TRBJ2-7
TRBV2
TRBV3-1
TRBV4-1
TRBV4-2
TRBV4-3
TRBV5-1
TRBV5-4
TRBV5-5
TRBV5-6
TRBV5-7
TRBV5-8
TRBV6-1
TRBV6-2
TRBV6-3
TRBV6-4
TRBV6-5
TRBV6-6
TRBV6-7
TRBV6-8
TRBV6-9
TRBV7-2
TRBV7-3
TRBV7-4
TRBV7-6
TRBV7-7
TRBV7-8
TRBV7-9
TRBV9
TRBV10-1
TRBV10-2
TRBV10-3
TRBV11-1
TRBV11-2
TRBV11-3
TRBV12-3
TRBV12-4
TRBV12-5
TRBV13
TRBV14
TRBV15
TRBV16
TRBV17
TRBV18
TRBV19
TRBV20-1
TRBV24-1
TRBV25-1
TRBV27
TRBV28
TRBV29-1
TRBV30
TRDC
TRDD1
TRDD2
TRDD3
TRDJ1
TRDJ2
TRDJ3
TRDJ4
TRDV1
TRDV2
TRDV3
TRGV9
TRGV8
TRGV5
TRGV4
TRGV3
TRGV2
TRGJP2
TRGJP1
TRGJP
TRGJ2
TRGJ1
TRGC2
TRGC1
TRAV6
ADAM28
CD180
BLK
MS4A1
GNG7
MICAL3
SPIB
FCRL2
TCL1A
AKNA
ARHGAP25
CD27
CD38
CLEC17A
CLEC9A
CLECL1
AIM2
BIRC3
BRIP1
CCNB1
DUSP2
ESCO2
ETS1
EXO1
EXOC6
IARS
KIF11
KNTC1
NUF2
PRC1
PSAT1
RGS1
RTKN2
SAMSN1
SELL
TRAT1
AHSA1
C1GALT1C1
CCT6B
CD37
CD69
CETN3
CSE1L
GEMIN6
GPT2
GZMA
GZMH
GZMK
MPZL1
NKG7
PIK3IP1
PTRH2
TIMM13
ABHD3
ANXA2P2
AQP3
ATHL1
BMI1
BZW2
CD63
COL4A1
ELMO2
GLIPR1
GSS
IFITM2
ITGB1
KLF5
LSP1
NDUFB9
PKM2
SFXN3
SIRPG
SMAD4
STX4
TRADD
XRCC6
ACTN4
ADAM12
ADCY9
F13A1
FKBP4
GLUD1
GM2A
GUSB
NOL11
NTRK1
RNF128
SIGLEC1
TOX4
UBA52
ATM
CASQ1
CD300E
DARS
DOCK9
EXOSC9
EZH2
GDE1
NCOA4
NEFL
PTGS1
REPS1
SDPR
SIGLEC14
SIGLEC6
TAL1
TFEC
TIPIN
TPK1
UQCRB
USP9Y
WIPF1
ZCRB1
ACAP1
APOL3
ARHGAP10
ATP10D
CD160
CD55
CFLAR
DAPP1
FCRL6
GZMM
HAPLN3
IFI16
LIME1
LTK
SETD7
SIK1
TRIB2
ACP5
BTN3A2
C1orf54
CARD8
CD33
CD36
CDK5
KLRF1
LGALS1
MAPK7
KLHL7
KRT80
LAMC1
LCORL
LMNB1
MEIS3P1
FABP1
FADD
MFAP3L
MINPP1
RPS24
RPS7
RPS9
DBNL
FAM129C
FCRL1
FCRL3
FCRL5
FCRLA
HDAC9
HVCN1
KIAA0226
NCF1
NCF1B
P2RY10
SP100
TXNIP
STAP1
TAGAP
ZCCHC2
AICDA
CCNA2
CDKN3
CLCN5
ENPP1
FCER1A
FCRL4
MYC
RUNX2
SORL1
SOX5
STAT5A
STAT5B
TLR9
CLEC5A
FOXP3
ITGA4
L1CAM
[truncated: 601 more rows]

## Sheet: 102基因
Symbol	META-logrank-p	META-HR	TCGA-p	TCGA-HR
AZGP1	0.106831	0.891752	0.790071	0.923588
B2M	0.096984	0.888433	0.41338	0.782207
CALR	0.0184714	1.18246	0.975141	1.00941
CANX	0.00110968	1.26325	0.472547	0.805347
CD1A	#N/A	#N/A	0.369458	0.764324
CD1B	0.0320231	0.858404	0.0266977	0.51173
CD1C	1.09e-05	0.730464	0.191731	0.677997
CD1D	#N/A	#N/A	0.00803195	0.446219
CD1E	0.0555911	0.872609	0.130586	0.637351
CD4	0.0151827	1.18845	0.565962	0.842575
CD8A	0.0291997	0.856335	0.478641	0.80958
CD8B	0.23862	0.919597	0.120704	0.628404
CD74	0.00143786	1.25611	0.137655	0.640431
CREB1	0.000718764	1.27361	0.384712	0.77081
CTSB	0.809964	1.01733	0.607506	1.16567
CTSE	0.163721	1.10477	#N/A	#N/A
CTSL1	0.780917	1.01995	#N/A	#N/A
CTSS	#N/A	#N/A	0.279761	0.722965
FCER1G	0.840054	1.01452	0.564975	0.841773
FCGRT	0.167261	1.10336	0.375233	0.763275
PDIA3	#N/A	#N/A	0.711106	0.894167
HFE	0.202749	0.913069	0.0605329	0.556729
HLA-A	0.930967	0.993852	0.67151	0.880608
HLA-B	0.403456	1.06127	0.126998	0.627802
HLA-C	0.150692	1.10784	0.502533	0.815456
HLA-DMA	0.461511	1.05376	0.100896	0.609047
HLA-DMB	0.804377	0.98259	0.324762	0.743791
HLA-DOA	0.158299	0.904494	0.308276	0.737256
HLA-DOB	0.056912	0.873283	0.00535409	0.429356
HLA-DPA1	0.221364	0.916418	0.218002	0.691675
HLA-DPB1	0.370635	0.93822	0.0858573	0.595734
HLA-DQA1	0.967726	0.997146	0.322692	0.743485
HLA-DQA2	0.12082	0.895658	0.166389	0.65996
HLA-DQB1	0.439437	0.946556	0.252014	0.709533
HLA-DRA	0.783609	0.980648	0.0467474	0.546555
HLA-DRB1	0.111064	1.11997	0.0261039	0.505753
HLA-DRB3	#N/A	#N/A	#N/A	#N/A
HLA-DRB4	0.721261	1.02562	#N/A	#N/A
HLA-DRB5	#N/A	#N/A	0.0124787	0.462005
HLA-E	0.0128649	1.19352	0.0400272	0.53206
HLA-F	0.801547	0.982322	0.152111	0.648647
HLA-G	0.767424	0.97919	0.387206	0.76894
HLA-H	0.110793	0.892823	#N/A	#N/A
MR1	0.0766491	0.881446	0.128024	0.628557
HSPA1A	0.312639	1.0744	0.497098	1.22478
HSPA1B	#N/A	#N/A	0.302719	1.3637
HSPA1L	0.0298112	0.856863	0.857696	0.947822
HSPA2	0.897522	1.00922	0.815125	1.07219
HSPA4	0.0195498	1.18153	0.645487	1.14704
HSPA5	0.159774	1.10511	0.592059	0.849293
HSPA6	#N/A	#N/A	0.0247353	0.498339
HSPA8	0.000146721	0.762052	0.486957	0.810801
HSP90AA1	0.574747	1.04074	0.138165	1.55619
HSP90AB1	0.000655576	1.27488	0.0463458	1.8127
ICAM1	0.469475	1.05283	0.0133785	0.464479
IFNA1	0.411412	1.06015	#N/A	#N/A
IFNA2	0.304087	1.07575	#N/A	#N/A
IFNA4	0.000955643	0.790664	#N/A	#N/A
IFNA5	0.00378301	1.22838	#N/A	#N/A
IFNA6	0.188655	1.09793	#N/A	#N/A
IFNA7	0.559783	0.959415	#N/A	#N/A
IFNA8	0.483623	0.951435	#N/A	#N/A
IFNA10	0.914818	0.992426	#N/A	#N/A
IFNA13	0.640807	1.03374	#N/A	#N/A
IFNA14	0.313368	1.07418	#N/A	#N/A
IFNA16	#N/A	#N/A	#N/A	#N/A
IFNA17	#N/A	#N/A	#N/A	#N/A
IFNA21	0.285888	1.07885	#N/A	#N/A
IFNG	0.00367183	0.813248	0.856549	0.94748
KIR2DL1	0.0716347	1.13651	#N/A	#N/A
KIR2DL2	#N/A	#N/A	#N/A	#N/A
KIR2DL3	#N/A	#N/A	#N/A	#N/A
KIR2DL4	0.685545	1.0292	0.0204112	0.487672
KIR2DS1	#N/A	#N/A	#N/A	#N/A
KIR2DS3	#N/A	#N/A	#N/A	#N/A
KIR2DS4	#N/A	#N/A	#N/A	#N/A
KIR2DS5	0.53939	0.957376	#N/A	#N/A
KIR3DL1	0.966187	1.00301	#N/A	#N/A
KIR3DL2	0.83007	1.01538	#N/A	#N/A
KLRC1	0.00760126	0.827079	0.363798	0.761886
KLRC2	0.0622179	0.875796	0.00279557	0.393818
KLRC3	0.000990987	0.790909	#N/A	#N/A
KLRD1	0.596843	0.963076	0.380828	0.769802
LTA	0.256522	0.922518	0.291164	0.727888
CIITA	#N/A	#N/A	0.0511871	0.553118
MICA	0.292379	1.07784	0.758368	0.912084
MICB	#N/A	#N/A	0.0663045	0.57463
NFYA	0.926553	1.00655	0.253551	1.40934
NFYB	#N/A	#N/A	0.994738	1.00188
NFYC	0.0679095	1.13855	0.558362	0.839065
LGMN	0.498298	1.04949	0.472096	1.23953
PSMB8	0.842545	0.985892	0.46884	0.804804
PSMC1	0.159131	0.903494	0.088271	0.591273
PSMC2	0.0813935	0.883428	0.956775	1.01628
PSMC3	1.55e-06	1.4118	0.396763	0.772961
PSMC4	0.268851	1.0822	0.543263	1.20003
PSMC5	0.752923	1.02271	0.369145	0.758781
PSMC6	0.601758	0.963451	0.89951	0.96279
PSMD1	0.00883396	1.20461	0.753199	0.910238
PSMD2	2.78e-10	1.56735	0.930636	0.973898
PSMD3	0.0279725	1.16906	0.803024	0.927118
PSMD4	0.0389786	1.15808	0.34676	0.751234
PSMD5	#N/A	#N/A	0.125513	0.622821
PSMD7	0.218451	0.915796	0.454029	1.25046
PSMD8	0.367312	1.06634	0.353192	1.32261
PSMD10	0.291994	0.92734	0.463981	1.24363
PSMD11	0.00505479	1.22088	0.437987	0.791504
PSMD13	0.932129	0.993957	0.092824	0.590437
PSME1	0.639863	1.03396	0.0419259	0.53103
PSME2	0.258052	1.08376	0.242533	0.701692
RELB	0.112176	0.893087	0.157191	0.653834
RFX5	0.44326	1.05606	0.396134	0.772601
RFXAP	0.192306	0.911558	0.696225	0.889916
SLC10A2	0.607782	0.964157	#N/A	#N/A
TAP1	0.0623686	1.14171	0.206178	0.682042
TAP2	0.14141	1.11001	0.402054	0.777999
TAPBP	0.0880685	1.1293	0.904626	0.964859
THBS1	0.0195793	1.18173	0.890122	1.04198
SHFM1	0.666721	0.969843	0.620012	0.862374
KLRC4	#N/A	#N/A	0.335814	0.75029
AP3B1	0.0675584	1.13903	0.354307	0.756507
RFXANK	0.976055	0.997846	0.733442	1.10721
PSMD6	0.220752	0.91599	0.00208708	0.359267
PSME3	0.549578	1.04343	0.291671	0.726253
PSMD14	0.605343	0.963836	0.470642	0.802923
CLEC4M	0.321814	1.07296	#N/A	#N/A
IFI30	0.00113298	1.26053	0.259178	0.710087
PROCR	0.05506	0.871886	0.339094	0.751007
ADRM1	4.02e-07	1.43659	0.287633	1.37451
KIAA0368	0.676052	1.03015	0.946683	0.980166
TRPC4AP	0.350049	1.06881	0.385107	1.29567
CD209	#N/A	#N/A	0.539501	1.20129
UBXN1	0.450274	0.947757	0.140142	0.637034
ERAP1	0.384405	1.06384	0.0593231	0.563793
TAPBPL	0.534016	0.956671	0.0787933	0.58578
KIR2DL5A	0.868637	0.988292	#N/A	#N/A
ERAP2	0.107532	0.891951	0.113216	0.621375
ULBP3	0.516503	1.04716	0.577895	0.846901
ULBP2	#N/A	#N/A	0.556801	0.838081
ULBP1	#N/A	#N/A	0.358684	1.31478
KIR3DL3	0.374852	1.06514	#N/A	#N/A
RAET1E	0.456967	0.948477	0.189853	0.665963
RAET1L	0.667001	1.03117	0.0781379	0.588212
UBR1	0.90665	0.991667	0.674626	1.13333
RAET1G	0.89667	0.990781	0.370025	1.30787
PDIA2	0.0307785	1.16623	0.353727	1.32312
HAMP	0.0281138	1.16897	0.21084	0.686102
PI3	0.0309093	0.857603	0.244586	0.707252
CAMP	0.68114	1.02965	0.199087	0.679622
DEFB4	#N/A	#N/A	#N/A	#N/A
PPBP	0.454307	0.948262	#N/A	#N/A
REG3G	0.190121	1.09763	#N/A	#N/A
CXCL14	4.16e-07	0.697596	0.393563	0.775043
CXCL16	0.253237	0.922026	0.0393797	0.530795
SLPI	0.116748	0.894584	0.0872456	0.599457
IL8	0.55557	0.958911	#N/A	#N/A
CXCL10	0.0257191	1.17172	0.107203	0.611817
CXCL9	0.166329	1.10343	0.359556	0.760807
CXCL5	0.0211023	1.17831	0.572706	0.844286
CXCL11	0.477298	1.0518	0.210441	0.684082
CXCL6	0.000423428	0.777639	0.173189	0.666752
CXCL1	0.491516	0.952247	0.0063579	0.443559
CXCL12	2.79e-05	0.740632	0.0137693	0.471763
CXCL13	0.126622	0.896895	0.00352179	0.401863
CXCL2	1.97e-05	0.737807	0.0263216	0.514112
PF4	0.324014	1.07269	#N/A	#N/A
XCL1	0.912855	0.992262	0.212094	0.689403
CXCL3	#N/A	#N/A	0.482066	0.810878
DEFB103A	0.362052	1.06701	#N/A	#N/A
CCL13	0.470267	0.949905	0.955338	1.01691
CCL1	0.282671	0.926467	#N/A	#N/A
DEFB1	0.00205962	0.802964	0.0239358	0.504407
CCL8	0.107221	1.12136	0.468953	0.803445
ELANE	0.0129338	0.838129	0.0156681	0.478638
DEFB103B	#N/A	#N/A	#N/A	#N/A
DEFA3	#N/A	#N/A	#N/A	#N/A
DEFA1	0.812877	0.983309	#N/A	#N/A
TMSB10	0.28712	1.07867	0.89192	0.96025
DEFA6	0.581462	1.04	#N/A	#N/A
DEFA5	0.675717	0.970699	#N/A	#N/A
DEFA4	0.0169619	0.84404	#N/A	#N/A
LCN2	0.550022	0.958448	0.0801192	0.592472
LCN1	0.0463636	0.868061	#N/A	#N/A
COLEC10	0.546761	0.958053	0.610721	0.858278
BPI	0.0182862	0.845725	0.501491	0.818041
S100A9	0.776802	0.980024	0.312108	0.738542
S100A8	0.76885	1.02113	0.168324	0.660473
DCD	0.0213244	0.848841	#N/A	#N/A
LCN6	0.107305	0.89173	0.03749	0.535624
S100A12	0.0665574	1.13916	0.0145238	0.474519
HTN3	0.851016	0.986762	#N/A	#N/A
LCN8	0.303821	0.929617	#N/A	#N/A
LOC728358	#N/A	#N/A	#N/A	#N/A
CCR10	#N/A	#N/A	0.70804	0.894095
CELA1	0.293231	0.928017	#N/A	#N/A
DEFB106A	#N/A	#N/A	#N/A	#N/A
PENK	0.0402053	0.864324	0.0111853	0.465036
BPIL2	0.743918	1.02348	#N/A	#N/A
MMP12	0.327154	1.07215	0.252402	1.41142
BPIL3	0.861302	0.987648	#N/A	#N/A
LEAP2	0.183383	1.09935	0.819718	0.934149
SFTPD	0.987877	0.998896	0.177565	0.665166
LCN9	0.687329	1.02899	#N/A	#N/A
BPIL1	0.550538	1.04345	#N/A	#N/A
PTGDS	0.0406633	0.864388	0.0677272	0.579486
TMSB4X	0.0121858	0.836661	0.018935	0.483252
PGLYRP1	0.289982	0.927543	#N/A	#N/A
ZC3HAV1	0.886222	0.98985	0.51689	0.823237
TMSB15A	0.0294948	1.16734	0.168841	1.51578
S100B	0.714763	1.02632	0.0294946	0.522545
S100A13	0.0012299	0.794294	0.281494	0.722715
S100A6	0.000119964	0.760611	0.116908	0.62311
DEFB119	0.333362	0.933479	#N/A	#N/A
DEFB107A	#N/A	#N/A	#N/A	#N/A
DEFB105A	0.915104	1.00758	#N/A	#N/A
SERPIND1	#N/A	#N/A	0.168506	0.660798
DEFB129	0.000390787	0.776882	#N/A	#N/A
DEFB127	0.190922	1.09738	#N/A	#N/A
S100P	2.7e-06	1.39598	0.694202	1.12449
S100A7	0.0534258	0.871665	0.198358	0.679676
DEFB104A	#N/A	#N/A	#N/A	#N/A
DEFB126	0.950529	0.99558	#N/A	#N/A
DEFB106B	0.50632	1.04833	#N/A	#N/A
DEFB104B	0.951525	1.00434	#N/A	#N/A
DEFB107B	0.0253837	1.17282	#N/A	#N/A
PGLYRP3	0.467889	0.949701	#N/A	#N/A
PGLYRP2	#N/A	#N/A	0.191597	0.675326
S100A10	0.656066	0.968706	0.0538429	0.556793
S100A2	0.503239	0.953553	0.00525604	0.424362
DEFB125	0.30851	0.930215	#N/A	#N/A
DEFB123	0.159474	1.10519	#N/A	#N/A
DEFB105B	#N/A	#N/A	#N/A	#N/A
DEFB132	#N/A	#N/A	0.874557	1.04844
C20orf185	0.534739	0.956836	#N/A	#N/A
LCN12	0.502779	0.953358	0.823515	1.06883
PGLYRP4	0.578012	0.961192	#N/A	#N/A
S100A11	0.0595923	1.14341	0.464648	0.803017
S100A5	0.333215	0.933551	0.6003	0.854368
S100A3	0.0291206	0.856396	0.184188	0.67248
S100A1	#N/A	#N/A	0.0747035	1.71008
DEFB128	0.895492	1.00938	#N/A	#N/A
DEFB108B	0.441472	0.9468	#N/A	#N/A
HTN1	0.150984	1.10734	#N/A	#N/A
LMBR1L	0.256914	0.922448	0.592786	0.852244
S100A7A	0.579738	0.961434	#N/A	#N/A
DEFB118	0.857588	0.987391	#N/A	#N/A
COLEC12	0.811184	0.983155	0.688304	0.886909
TMSB4Y	0.0483199	1.15051	#N/A	#N/A
DEFB131	0.0512493	1.14846	#N/A	#N/A
DEFB134	0.110895	1.11991	#N/A	#N/A
DEFB130	#N/A	#N/A	#N/A	#N/A
DEFB124	0.0590892	1.14374	#N/A	#N/A
DEFB121	0.494518	1.04976	#N/A	#N/A
DEFB116	#N/A	#N/A	#N/A	#N/A
DEFB115	#N/A	#N/A	#N/A	#N/A
DEFB114	0.829357	0.984823	#N/A	#N/A
DEFB113	#N/A	#N/A	#N/A	#N/A
DEFB112	0.970635	1.00266	#N/A	#N/A
DEFB110	0.728509	1.02492	#N/A	#N/A
TMSB15B	0.90986	1.00808	0.600432	1.17006
DEFB133	#N/A	#N/A	#N/A	#N/A
S100Z	0.102689	0.890529	0.174171	0.66464
MAVS	0.11016	1.12042	0.0158425	2.09201
TMSL3	#N/A	#N/A	#N/A	#N/A
S100A14	0.0332921	0.859207	0.10163	0.603571
LCN10	0.11995	1.11712	#N/A	#N/A
S100A16	0.0863864	0.885208	0.172357	0.662018
DEFB137	#N/A	#N/A	#N/A	#N/A
DEFB136	0.711435	1.02663	#N/A	#N/A
DEFB117	0.948087	0.99536	#N/A	#N/A
DEFB111	#N/A	#N/A	#N/A	#N/A
ZC3HAV1L	0.11912	0.895157	0.549497	1.19654
S100A7L2	0.547105	0.95802	#N/A	#N/A
LOC731414	#N/A	#N/A	#N/A	#N/A
LOC730963	#N/A	#N/A	#N/A	#N/A
COLEC2	#N/A	#N/A	#N/A	#N/A
DEFB4P	#N/A	#N/A	#N/A	#N/A
C20orf186	0.458142	1.05411	#N/A	#N/A
IFNAR1	0.961799	1.0034	0.603819	0.855772
AZU1	0.61274	1.0366	0.923294	1.02914
LOC729523	#N/A	#N/A	#N/A	#N/A
LOC100130154	#N/A	#N/A	#N/A	#N/A
LOC100134379	#N/A	#N/A	#N/A	#N/A
LOC100134289	#N/A	#N/A	#N/A	#N/A
LOC100129216	#N/A	#N/A	#N/A	#N/A
DEFA1A3	#N/A	#N/A	#N/A	#N/A
LOC100131433	#N/A	#N/A	#N/A	#N/A
LCN1L1	#N/A	#N/A	#N/A	#N/A
S100G	0.546768	1.0438	#N/A	#N/A
LOC648637	#N/A	#N/A	#N/A	#N/A
LOC100130969	#N/A	#N/A	#N/A	#N/A
LOC100133267	#N/A	#N/A	#N/A	#N/A
LOC100133128	#N/A	#N/A	#N/A	#N/A
LOC100128174	#N/A	#N/A	#N/A	#N/A
TCHHL1	0.119634	1.11695	#N/A	#N/A
TINAGL1	0.0120746	0.836363	0.0357239	0.529138
IFNGR1	#N/A	#N/A	0.278968	0.72298
SLC22A17	0.519684	1.04684	0.770449	1.09123
WFIKKN1	0.012975	1.19321	0.835877	0.939903
WFDC2	0.736341	0.976328	0.925306	1.02836
IL6	0.103377	0.890199	0.160728	0.658276
UMODL1	8.42e-05	1.32347	0.642577	0.869479
TGFB1	0.708015	1.02696	0.641653	0.870215
PF4V1	0.432782	0.945814	#N/A	#N/A
MMP9	0.154303	1.10649	0.486608	0.811715
KAL1	0.157976	1.10562	0.80963	0.930219
TLR4	#N/A	#N/A	0.337456	0.749931
SPAG11B	0.0726402	0.88024	#N/A	#N/A
A2M	6.28e-05	0.751995	0.111588	0.618722
NFKB1	0.00200681	0.802812	0.4707	0.8043
APOBEC3G	0.76211	0.978677	0.0572362	0.564687
FABP6	0.717621	1.02611	0.880472	1.04592
NOD2	0.00306428	1.23447	0.110784	0.611383
MBL2	#N/A	#N/A	#N/A	#N/A
SFTPA1B	#N/A	#N/A	#N/A	#N/A
RBP1	0.17109	0.907235	0.5789	1.18235
TLR2	0.509119	1.0481	0.19515	0.677522
SLC40A1	0.00297628	0.809294	0.0185198	0.487323
PLAU	0.0117383	1.19655	0.716667	1.1144
IL1B	0.559904	0.959185	0.117004	0.620144
PAEP	0.601177	0.963554	0.041483	0.529684
HFE2	0.972341	0.997535	#N/A	#N/A
MUC5AC	0.046844	0.868295	#N/A	#N/A
OBP2A	0.0599544	0.874998	0.378526	0.767089
PLTP	0.284835	1.07905	0.328858	1.34162
MX1	3.59e-05	1.3413	0.514045	0.821228
DDX58	0.556087	1.04274	0.47849	0.807618
IL29	0.484932	0.951604	#N/A	#N/A
IRF3	0.00498081	1.22331	0.625643	1.15676
SFTPA2	0.0733959	1.13591	0.455021	1.25088
SFTPA2B	#N/A	#N/A	#N/A	#N/A
LPA	0.0254056	1.172	#N/A	#N/A
LBP	0.747094	0.97735	0.333223	1.34595
RBP4	0.364662	0.937634	0.667555	0.879291
SFTPA1	#N/A	#N/A	#N/A	#N/A
NOX4	0.474903	0.950558	0.354737	1.31918
LTF	0.292095	0.927774	0.111827	0.62149
IFNB1	0.100938	1.12359	#N/A	#N/A
RBP5	0.00737403	0.826694	0.0698936	0.576186
FABP7	0.000387245	0.776984	0.0196087	0.49421
FABP5	0.868357	0.988259	0.273989	1.39361
FABP3	0.0395102	0.863755	0.61885	1.16023
FABP2	#N/A	#N/A	#N/A	#N/A
FABP4	0.00596973	0.822228	0.788878	0.922593
R3HDML	0.20718	0.914336	#N/A	#N/A
C20orf71	0.400536	1.06165	#N/A	#N/A
C20orf114	0.260027	1.08334	#N/A	#N/A
OASL	0.0109317	1.19825	0.792601	1.08169
CRABP2	0.00720124	1.211	0.833598	0.939108
CRABP1	#N/A	#N/A	0.302272	0.734314
RBP7	1.17e-05	0.73143	0.125866	0.634486
DUOX1	0.977275	1.00199	0.55908	1.19138
OBP2B	#N/A	#N/A	0.864348	1.0524
RBP2	0.480718	0.951086	0.804249	1.07691
LCN15	0.00184346	1.2478	#N/A	#N/A
CETP	0.323394	0.932088	0.926439	1.02826
FABP12	0.799554	1.0182	#N/A	#N/A
FABP9	0.806965	0.98279	#N/A	#N/A
PLUNC	#N/A	#N/A	#N/A	#N/A
LCNL1	0.359337	1.06749	0.986908	0.995099
C8G	0.0630838	0.876082	0.0684702	1.73278
SPAG11A	0.0195791	1.18094	#N/A	#N/A
PI15	0.0178946	0.844932	0.131132	0.636003
NOX1	0.0478389	1.15111	0.364074	1.31268
PMP2	0.000388662	1.2869	#N/A	#N/A
APOD	0.00261344	0.806783	0.094164	0.603668
ORM2	0.539085	1.04464	0.934849	1.02479
ORM1	0.414596	1.05974	0.225864	0.694785
TNF	0.394323	0.941179	0.645833	1.14832
CTSG	0.000233492	0.768739	0.841355	1.06203
PRTN3	0.169987	1.10247	#N/A	#N/A
MAPK1	0.917395	0.992643	0.442368	0.794301
PML	0.381086	1.0647	0.57719	0.846409
AEN	0.0812356	1.13214	0.111697	0.615792
CYBB	0.8315	1.0153	0.583091	0.84864
C20orf70	0.697017	0.972691	#N/A	#N/A
ISG20	0.442721	0.946915	0.0288144	0.50712
BCL3	0.58701	1.03942	0.263522	0.714281
ISG20L2	0.043885	1.15497	0.891022	0.959759
NOX5	0.82048	0.984009	0.24034	1.42052
NOX3	0.794849	0.98169	#N/A	#N/A
DUOX2	#N/A	#N/A	0.223077	0.693401
TLR3	0.745793	0.977013	0.131335	0.633885
TFRC	0.50456	1.0485	0.236634	0.698131
IFIH1	0.592642	1.03873	0.42386	0.785702
LRP1	0.594482	0.962899	0.775633	0.918316
TRIM5	0.148888	0.901736	0.415678	0.78256
IDO1	#N/A	#N/A	0.0173739	0.483662
GDF15	0.389074	1.06309	0.307782	1.35683
NEDD4	0.512715	1.04765	0.82671	0.936587
ADIPOQ	#N/A	#N/A	0.798653	0.926445
STAT3	0.280585	0.925804	0.0130291	0.464055
STAT1	0.00436509	1.22467	0.979777	0.992447
IL28A	0.00921624	1.20315	#N/A	#N/A
SOCS3	0.75823	1.02226	0.00157292	0.38015
SEMG1	0.220393	0.91638	#N/A	#N/A
TNFSF10	0.866201	1.01209	0.39699	0.774695
CCL20	0.506914	1.04837	0.629596	1.1558
SOCS1	0.545753	1.0439	0.779131	0.919713
RNASEL	#N/A	#N/A	0.572322	1.18318
IRF1	0.608707	1.03708	0.0264241	0.507011
IL15	0.687041	1.02911	0.449478	0.796926
APOBEC3F	0.0919717	0.886394	0.730319	0.902331
RARRES3	0.0161049	1.18668	0.015911	0.468541
CHIT1	#N/A	#N/A	0.283708	1.3841
CD40	0.540892	1.04449	0.250354	0.708869
TLR7	0.689568	1.02899	0.701405	0.891182
PPIA	0.558951	0.959159	0.413793	0.782923
ZYX	0.0146261	0.840197	0.00947659	0.448813
NLRX1	2.85e-06	0.716913	0.45851	0.800575
PGC	0.774208	0.97982	0.0969828	1.66963
VEGFA	2.38e-05	1.35092	0.105463	0.613124
IKBKE	0.654665	1.03242	0.302984	0.731024
ISG15	0.0215074	1.17743	0.821261	0.934488
DHX58	0.0114536	1.19745	0.177003	0.661442
TNFAIP3	0.778896	1.02019	0.145293	0.647981
TFR2	0.0621106	1.14205	0.904637	1.03639
FCN2	0.299222	1.07697	0.336203	0.748609
MUC4	0.0841916	0.884526	0.473607	0.805764
F2R	#N/A	#N/A	0.179163	0.668391
ELN	0.000437236	0.778479	0.633366	0.867354
IL27	0.566845	1.04152	0.505098	0.817818
MAPT	0.0157709	0.842359	0.426883	0.786423
LYZ	0.160147	1.10617	0.678686	0.883474
CCL5	0.13789	0.899869	0.0786683	0.588757
LEP	0.090281	0.886359	0.663022	0.877711
CYLD	0.495532	1.04964	0.609144	0.858377
KLKB1	#N/A	#N/A	0.960848	1.01479
CST4	0.298086	1.0767	0.318123	1.34831
CSRP1	0.000249011	0.770584	0.29594	0.731644
MAPK14	0.678791	0.970717	0.985863	0.994639
JUN	0.00537739	0.819849	0.0509954	0.558369
ITGAV	0.185193	0.909939	0.683592	0.884031
IRF5	0.949186	1.00452	0.177862	0.664911
CCR6	0.00371698	0.813162	0.144695	0.643326
IL12B	0.150992	0.903006	0.0447841	0.547525
TLR8	0.116748	0.894286	0.38296	0.769618
GNLY	0.894497	0.990641	0.44477	0.795772
CD81	0.438472	1.05667	0.338194	1.33332
EIF2AK2	0.00273454	1.23856	0.609512	1.16513
APOM	0.000288943	0.772665	0.631246	0.866694
CACYBP	0.531042	1.04569	0.986492	0.994922
NOD1	0.00143425	0.796723	0.514491	0.823225
MAPK8	0.0434693	0.866354	0.892553	0.960413
MAPK3	0.841019	1.01436	0.648813	0.87113
BST2	0.455698	0.948338	0.245631	0.700321
BPHL	0.591149	1.03897	0.927506	0.972891
PLA2G2A	0.411749	1.0601	0.649266	0.872938
GRN	0.289727	1.0785	0.387829	0.770898
NEWENTRY	#N/A	#N/A	#N/A	#N/A
PDGFRA	4.04e-05	0.745738	0.533589	0.830178
GNAI1	0.527927	0.956007	0.0739249	0.583808
WNT5A	0.234898	0.918688	0.919779	0.97031
FURIN	0.0573721	1.14519	0.895877	1.03988
ADAR	0.00212129	1.24468	0.80142	0.927176
TYK2	0.149532	1.10895	0.595289	1.17217
NOS2	0.982628	1.00157	0.12845	1.58205
TRAF3	0.0821336	1.13171	0.723882	0.899841
TPT1	5.43e-06	0.722311	0.251882	0.710683
TPM2	0.0057262	0.821653	0.186326	0.670552
NEO1	0.117372	0.89469	0.11351	0.617369
AHNAK	1.8e-05	0.737307	0.48801	0.811995
TLR1	0.0246432	1.17441	0.555226	0.83771
TK2	0.0458293	0.867778	0.385485	0.769692
PRDX2	0.790858	1.0191	0.398409	1.28708
MX2	0.119085	1.11714	0.173935	0.659679
FGF2	0.743456	0.977	0.356926	0.759725
FGA	0.766779	1.02132	#N/A	#N/A
TCF7L2	0.39305	0.941147	0.020399	0.492026
F2RL1	0.0158579	1.18697	0.431578	0.790169
DAK	0.01534	1.18861	0.0951224	0.597174
MSR1	0.318623	1.07416	0.729007	1.10893
NFKBIZ	0.00492163	1.22155	0.601994	1.17088
LMBR1	0.60355	0.963592	0.598536	1.17027
SPINLW1	0.725825	1.02532	#N/A	#N/A
SRC	0.0462793	1.15316	0.765193	0.914216
MPO	#N/A	#N/A	0.0837953	0.594023
ELAVL1	0.719472	1.02601	0.665831	1.13764
ROBO3	0.01662	0.843336	0.193432	0.67852
SP1	0.244895	1.08612	0.130912	0.630434
SOD1	0.0300972	1.16669	0.126212	1.58143
PDF	#N/A	#N/A	0.244119	1.41684
DLL4	0.0322833	1.16417	0.972111	1.01058
ECD	0.432448	0.945263	0.0555045	0.555116
SLC11A1	#N/A	#N/A	0.909575	0.966544
DMBT1	0.410797	0.943234	0.022443	0.502137
TMEM173	#N/A	#N/A	0.0940503	0.600564
SKIV2L	0.0189095	1.18321	0.353951	1.31847
SEMG2	0.27217	0.924872	#N/A	#N/A
DES	0.509622	1.04798	0.262765	0.71613
DCK	0.14018	1.11113	0.762104	1.09448
DAXX	0.331926	1.0717	0.761199	0.913347
TNFRSF10A	0.369084	1.06631	0.265072	0.716488
TNFRSF10B	0.171314	0.907409	0.983293	0.993764
EED	0.028091	0.855152	0.807563	0.929661
CCL4	0.609795	1.03713	0.290586	0.727591
LIMS1	0.885429	1.01032	0.24378	0.705484
LALBA	0.334426	1.07101	#N/A	#N/A
APOBEC3H	0.859748	1.01265	0.896574	1.03967
TMPRSS6	0.496988	0.952873	0.281004	0.717754
SPINK5	0.00483913	0.818323	0.998151	0.999306
MARCO	0.894537	0.990655	0.837958	1.06305
BECN1	0.235917	1.0881	0.570512	0.843327
TNFSF11	0.184291	0.909922	0.00591406	0.429039
KNG1	0.038237	1.15871	#N/A	#N/A
CSK	0.493805	1.05008	0.986064	1.00531
KLRK1	0.576179	0.960987	0.364846	1.31681
KCNH2	0.0608934	1.14266	0.977525	0.991698
JUND	#N/A	#N/A	0.0035792	0.409756
JAK1	0.0136123	0.837273	0.0274225	0.509188
CLDN4	0.944576	0.995057	0.781369	0.920337
CCL28	0.000369814	0.77593	0.278811	0.723539
RNASE3	0.0871315	1.12949	#N/A	#N/A
RN7SL1	#N/A	#N/A	#N/A	#N/A
IRF7	0.000805305	1.26927	0.419438	0.78204
IREB2	0.0682453	1.13887	0.694579	1.12452
ILK	0.126871	0.897122	0.576615	0.843372
IL18	#N/A	#N/A	0.225857	0.69433
IL17A	0.881584	1.01061	#N/A	#N/A
LTB4R	0.0423304	1.15678	0.805031	0.929018
APOBEC3A	0.000355039	1.28887	0.361815	0.759749
MASP2	0.100553	1.12393	0.0892781	0.59918
TRIM27	0.577978	0.961027	0.510597	0.819878
RELA	0.0805331	1.13287	0.933085	1.02561
IL7R	0.000912237	0.789428	0.0144428	0.478403
IL1A	0.376842	0.939111	0.640317	0.869454
PTX3	0.33422	0.933689	0.0647188	0.576042
IFNAR2	0.157916	1.10585	0.910348	1.03434
IFN1@	#N/A	#N/A	#N/A	#N/A
SYTL1	0.00581533	0.821737	0.128046	0.628817
APOBEC3C	0.271795	1.08144	0.302789	0.734846
DDX17	0.0193774	0.846354	0.177558	0.666653
PTGS2	2.88e-06	0.715552	0.00948426	0.457199
HTR1A	0.383258	1.06403	#N/A	#N/A
SEPT-7	#N/A	#N/A	#N/A	#N/A
CD40LG	0.310889	0.930494	0.321876	0.744594
CD14	0.828614	0.98469	0.487626	0.811947
MASP1	0.207649	0.914412	0.095218	0.604183
PROC	0.994035	0.999462	0.576212	1.18154
MAP2K2	0.0212346	1.17961	0.932807	1.02568
MAP2K1	0.114419	1.11914	0.792692	0.92398
HRG	0.969949	0.997362	#N/A	#N/A
NDRG1	5.2e-05	1.33352	0.30325	0.729446
IRF9	0.00269862	1.23809	0.369736	1.30689
TRIM22	#N/A	#N/A	0.192174	0.673798
LANCL1	0.205183	0.913648	0.692279	0.8883
PPP4C	#N/A	#N/A	0.890473	1.04187
HMOX1	0.000176513	1.30616	0.676314	0.882204
HMGB1	0.236904	0.91935	0.599187	0.854941
RNASE7	0.0344925	0.86041	0.0467663	0.550363
ABCC4	0.021988	0.849306	0.815375	0.932823
HGF	0.0287572	1.16807	0.649212	0.872316
HDAC1	0.614773	1.03639	0.305409	0.735848
IL28RA	0.164383	1.10398	#N/A	#N/A
PLSCR1	0.689537	1.02902	0.156764	0.651109
BACH2	2.51e-05	0.740951	0.123612	0.629577
TANK	0.564441	0.959524	0.0766907	0.586403
PIK3CG	#N/A	#N/A	0.441816	0.794567
ARRB1	0.891055	0.990238	0.235082	0.699548
RSAD2	0.139732	1.1107	0.35116	0.753447
STAB2	0.0150283	0.841328	0.825308	0.936027
TBK1	0.00666328	1.21316	0.378634	0.767924
PDYN	0.310544	0.930442	#N/A	#N/A
PDGFRB	0.0442319	0.866664	0.172684	0.659219
PDCD1	0.541869	1.04434	0.436253	0.79264
PCSK2	0.0447126	1.1536	#N/A	#N/A
PCSK1	0.43508	0.946012	0.783996	1.08607
ARG2	0.235345	0.919039	0.372071	0.765514
AQP9	0.00345739	1.23093	0.415816	1.2761
FASLG	0.710002	1.02675	0.19324	0.676511
APOH	0.0481707	0.868824	#N/A	#N/A
BIRC5	9.25e-07	1.41929	0.916359	1.03175
ANXA6	#N/A	#N/A	0.362229	0.758196
IL22	0.70305	1.02745	#N/A	#N/A
VTN	0.000733845	1.27118	0.973367	1.0101
VIM	0.0249119	0.851837	0.4633	0.803195
VCAM1	0.0223198	0.850078	0.961895	1.01437
PRDX1	0.00482086	1.22182	0.895767	1.03999
GFAP	0.908198	0.991855	0.102304	0.614957
GBP2	0.0425013	0.865599	0.00479508	0.424494
ALB	0.512362	1.04763	0.845477	0.943449
SLC29A3	0.110433	1.12022	0.739103	0.905122
OAS1	0.0430642	1.15502	0.353269	0.754453
AGER	0.0088168	1.20439	0.39648	0.772795
UNC93B1	0.00068187	1.27314	0.61877	1.16012
TNFSF4	0.238978	1.08735	0.610099	1.16411
NOS1	0.474536	1.05214	0.956738	1.01647
ACTG1	0.85871	0.987302	0.738138	0.905007
ACTA1	0.100797	0.889983	0.972775	1.01019
ACO1	0.000456061	0.779407	0.0451386	0.540897
SERPINA3	0.0250362	0.852896	0.220317	0.691843
IL8RA	#N/A	#N/A	#N/A	#N/A
CCL15	6.68e-06	0.725453	#N/A	#N/A
CCL14	#N/A	#N/A	0.225594	0.696825
CCL16	0.133751	0.898645	0.884109	0.957357
CCL19	3.52e-06	0.718622	0.0146916	0.482599
CCL18	0.100446	1.12406	0.951707	1.01828
CCL17	0.0144232	0.840369	0.330971	0.748447
CCL26	0.358895	0.936695	0.522442	1.21124
CCL22	0.51416	0.954711	0.00380962	0.411724
CCR3	0.822287	0.984144	0.843492	0.942686
CCL4L2	0.918969	1.00727	#N/A	#N/A
CCBP2	#N/A	#N/A	#N/A	#N/A
CCR7	0.933339	1.00598	0.00744857	0.443738
CCL27	0.155203	0.903969	#N/A	#N/A
CCR8	#N/A	#N/A	0.626264	0.864539
CCRL1	0.0497945	0.869485	#N/A	#N/A
CCL2	0.333114	0.933217	0.254626	0.710953
CCL21	1.58e-07	0.688383	0.0252749	0.511802
CCL7	0.0177609	1.18353	0.618231	1.16149
CCL3	0.495627	1.05001	0.530957	0.82868
CCL11	0.243191	1.08642	0.507784	0.82018
CCR5	0.427682	0.945225	0.2903	0.728432
CCL23	0.188396	0.910769	0.00265267	0.4031
CCL25	0.781883	0.980484	0.533864	1.20465
CCL3L3	0.630217	0.966334	0.837799	0.940696
CCL4L1	0.661319	1.03166	0.0981915	0.600143
CCL3L1	0.850308	0.986607	#N/A	#N/A
CCR1	0.361852	1.06708	0.208715	0.682829
CCL24	0.281815	0.926291	#N/A	#N/A
XCL2	#N/A	#N/A	0.069238	0.578697
CXCR4	0.78525	1.01976	0.601088	0.855457
CXCR6	0.00809912	0.828234	0.639827	0.869716
CCR4	0.642871	1.03363	0.555839	0.838889
FAM19A5	0.805323	0.982654	0.116758	0.61619
FAM19A3	0.0192356	0.84686	0.381507	0.770255
FAM19A4	0.0999838	1.12417	#N/A	#N/A
FAM19A1	0.994218	1.00052	0.00559964	0.426775
FAM19A2	0.611151	1.03681	0.428525	1.26766
CCL14-CCL15	#N/A	#N/A	#N/A	#N/A
PTK2B	0.50552	1.04873	0.622345	0.862953
IL4	0.868249	0.988277	0.797471	0.926082
CDH1	0.098779	1.12441	0.886455	0.957927
LTBP1	0.644641	0.967696	0.43775	1.26177
IL13	0.00671389	0.824896	#N/A	#N/A
IL10	0.150289	0.902798	0.668683	1.13624
IL2	0.25476	1.08435	#N/A	#N/A
PPARG	0.0788168	0.882244	0.278166	0.723586
FGR	0.219872	1.09111	0.523331	0.826616
MIF	0.634443	1.03435	0.624016	0.862133
CRP	#N/A	#N/A	#N/A	#N/A
JAK2	0.00377928	0.813478	0.0740983	0.581203
PTK2	0.000229543	1.3008	0.991021	1.00329
PTGDR	0.306537	0.929903	0.777194	1.08871
CD86	0.530203	1.04566	0.578386	0.846644
HCK	#N/A	#N/A	0.490491	0.813088
VDR	0.60312	0.96375	0.484392	0.810894
OLR1	#N/A	#N/A	0.380727	0.76877
ADRBK1	#N/A	#N/A	0.618641	0.861882
TXK	0.998731	1.00011	0.100321	0.60989
RNASE2	0.270931	1.08165	0.351892	0.756396
CD79A	0.00585505	0.822087	0.0947856	0.606828
CD79B	0.00053975	0.781711	0.0113319	0.466373
LYN	0.00753548	1.20944	0.0574412	0.564429
SYK	0.705382	1.02729	0.305089	0.735603
BTK	0.133292	0.89864	0.0622936	0.566911
BLNK	0.546474	1.04376	0.0953753	0.601612
VAV3	0.691585	1.02861	0.650096	0.872589
VAV1	0.0609916	1.14246	0.261223	0.713294
VAV2	0.880671	1.01074	0.985236	1.00559
RAC1	0.979234	0.998176	0.496556	0.816292
RAC2	0.195091	0.911743	0.3081	0.737902
RAC3	0.908394	1.00819	0.555226	0.838003
PPP3CA	0.0091129	0.830529	0.471938	1.24106
PPP3CB	0.0412066	0.86481	0.123264	0.627576
PPP3CC	0.0503589	0.869754	0.0640556	0.572572
CHP	0.899897	0.991117	#N/A	#N/A
PPP3R1	0.778201	1.02017	0.286268	0.726562
PPP3R2	0.420654	1.05884	#N/A	#N/A
CHP2	#N/A	#N/A	#N/A	#N/A
NFAT5	0.000947002	1.26747	0.490353	0.813699
NFATC1	0.535714	1.04502	0.0978708	0.608276
NFATC2	0.00557831	1.2179	0.0620421	0.56636
NFATC3	0.223066	1.09062	0.667582	0.879595
NFATC4	#N/A	#N/A	0.326487	1.34088
HRAS	0.0109895	1.19889	0.998954	0.999694
KRAS	9.53e-06	1.37062	0.57332	1.18315
NRAS	0.339348	0.934048	0.206869	0.682386
FOS	0.00275339	0.806501	0.00284193	0.405572
CARD11	0.201027	1.09523	0.478048	0.808382
BCL10	0.0483629	0.866493	0.353716	0.757609
MALT1	#N/A	#N/A	0.186069	0.673873
CHUK	#N/A	#N/A	0.473692	0.805744
IKBKB	0.136939	1.1119	0.614937	1.1619
IKBKG	#N/A	#N/A	0.715031	1.11566
NFKBIA	0.00428458	1.22533	0.645458	0.871563
NFKBIB	0.175422	1.10124	0.538633	0.829243
NFKBIE	#N/A	#N/A	0.0761569	0.583208
CD19	0.401846	0.942221	0.0759507	0.588281
CR2	0.344964	1.06954	0.0940667	0.60608
PIK3R5	0.426565	1.05822	0.907605	1.03521
PIK3R1	0.000709607	0.785781	0.217507	0.690657
PIK3R2	0.305524	0.929547	0.201754	0.681492
PIK3R3	0.0466698	1.15201	0.959278	0.984781
PIK3CA	0.620461	0.965347	0.934556	1.02472
PIK3CB	0.179002	1.10044	0.17363	0.659593
PIK3CD	0.85886	0.987461	0.0104173	0.458004
AKT3	0.266586	1.08211	0.36379	0.762472
AKT1	0.00373895	1.23013	0.287067	1.3735
AKT2	0.0693455	1.13798	0.389871	1.29241
GSK3B	2.83e-09	1.53065	0.384126	1.29774
INPP5D	0.698447	0.972885	0.306168	0.736313
CD22	0.932878	1.00601	0.55858	0.839824
CD72	0.432536	1.0574	0.143116	0.639029
PTPN6	0.113236	1.11949	0.0829926	0.586229
LILRB3	0.1266	1.11475	0.585305	1.17719
FCGR2B	0.808544	0.982854	0.777532	0.918849
RASGRP3	0.320628	1.0731	0.697532	0.890304
PLCG2	0.0609698	0.875213	0.158763	0.656316
PRKCB	0.0321321	0.858431	0.0643438	0.572878
IFITM1	0.959586	1.0036	0.349645	0.754337
IGH@	#N/A	#N/A	#N/A	#N/A
IGHA1	#N/A	#N/A	#N/A	#N/A
IGHA2	#N/A	#N/A	#N/A	#N/A
IGHD	#N/A	#N/A	#N/A	#N/A
IGHD@	#N/A	#N/A	#N/A	#N/A
IGHD1-1	#N/A	#N/A	#N/A	#N/A
IGHD1-14	#N/A	#N/A	#N/A	#N/A
IGHD1-20	#N/A	#N/A	#N/A	#N/A
IGHD1-26	#N/A	#N/A	#N/A	#N/A
IGHD1-7	#N/A	#N/A	#N/A	#N/A
IGHD2-15	#N/A	#N/A	#N/A	#N/A
IGHD2-2	#N/A	#N/A	#N/A	#N/A
IGHD2-21	#N/A	#N/A	#N/A	#N/A
IGHD2-8	#N/A	#N/A	#N/A	#N/A
IGHD3-10	#N/A	#N/A	#N/A	#N/A
IGHD3-16	#N/A	#N/A	#N/A	#N/A
IGHD3-22	#N/A	#N/A	#N/A	#N/A
IGHD3-3	#N/A	#N/A	#N/A	#N/A
IGHD3-9	#N/A	#N/A	#N/A	#N/A
IGHD4-11	#N/A	#N/A	#N/A	#N/A
IGHD4-17	#N/A	#N/A	#N/A	#N/A
IGHD4-23	#N/A	#N/A	#N/A	#N/A
IGHD4-4	#N/A	#N/A	#N/A	#N/A
IGHD5-12	#N/A	#N/A	#N/A	#N/A
IGHD5-18	#N/A	#N/A	#N/A	#N/A
IGHD5-24	#N/A	#N/A	#N/A	#N/A
IGHD5-5	#N/A	#N/A	#N/A	#N/A
IGHD6-13	#N/A	#N/A	#N/A	#N/A
IGHD6-19	#N/A	#N/A	#N/A	#N/A
IGHD6-25	#N/A	#N/A	#N/A	#N/A
IGHD6-6	#N/A	#N/A	#N/A	#N/A
IGHD7-27	#N/A	#N/A	#N/A	#N/A
IGHE	#N/A	#N/A	#N/A	#N/A
IGHG1	#N/A	#N/A	#N/A	#N/A
IGHG2	#N/A	#N/A	#N/A	#N/A
IGHG3	#N/A	#N/A	#N/A	#N/A
IGHG4	#N/A	#N/A	#N/A	#N/A
IGHJ@	#N/A	#N/A	#N/A	#N/A
IGHJ1	#N/A	#N/A	#N/A	#N/A
IGHJ2	#N/A	#N/A	#N/A	#N/A
IGHJ3	#N/A	#N/A	#N/A	#N/A
IGHJ4	#N/A	#N/A	#N/A	#N/A
IGHJ5	#N/A	#N/A	#N/A	#N/A
IGHJ6	#N/A	#N/A	#N/A	#N/A
IGHM	#N/A	#N/A	#N/A	#N/A
IGHV@	#N/A	#N/A	#N/A	#N/A
IGHV1-18	#N/A	#N/A	#N/A	#N/A
IGHV1-2	#N/A	#N/A	#N/A	#N/A
IGHV1-24	#N/A	#N/A	#N/A	#N/A
IGHV1-3	#N/A	#N/A	#N/A	#N/A
IGHV1-45	#N/A	#N/A	#N/A	#N/A
IGHV1-46	#N/A	#N/A	#N/A	#N/A
IGHV1-58	#N/A	#N/A	#N/A	#N/A
IGHV1-69	#N/A	#N/A	#N/A	#N/A
IGHV1-8	#N/A	#N/A	#N/A	#N/A
IGHV1-C	#N/A	#N/A	#N/A	#N/A
IGHV1-F	#N/A	#N/A	#N/A	#N/A
IGHV2-26	#N/A	#N/A	#N/A	#N/A
IGHV2-5	#N/A	#N/A	#N/A	#N/A
IGHV2-70	#N/A	#N/A	#N/A	#N/A
IGHV3-11	#N/A	#N/A	#N/A	#N/A
IGHV3-13	#N/A	#N/A	#N/A	#N/A
IGHV3-15	#N/A	#N/A	#N/A	#N/A
IGHV3-16	#N/A	#N/A	#N/A	#N/A
IGHV3-20	#N/A	#N/A	#N/A	#N/A
IGHV3-21	#N/A	#N/A	#N/A	#N/A
IGHV3-23	#N/A	#N/A	#N/A	#N/A
IGHV3-30	#N/A	#N/A	#N/A	#N/A
IGHV3-30-3	#N/A	#N/A	#N/A	#N/A
IGHV3-30-5	#N/A	#N/A	#N/A	#N/A
IGHV3-33	#N/A	#N/A	#N/A	#N/A
IGHV3-35	#N/A	#N/A	#N/A	#N/A
IGHV3-38	#N/A	#N/A	#N/A	#N/A
IGHV3-43	#N/A	#N/A	#N/A	#N/A
IGHV3-48	#N/A	#N/A	#N/A	#N/A
IGHV3-49	#N/A	#N/A	#N/A	#N/A
IGHV3-53	#N/A	#N/A	#N/A	#N/A
IGHV3-64	#N/A	#N/A	#N/A	#N/A
IGHV3-66	#N/A	#N/A	#N/A	#N/A
IGHV3-7	#N/A	#N/A	#N/A	#N/A
IGHV3-72	#N/A	#N/A	#N/A	#N/A
IGHV3-73	#N/A	#N/A	#N/A	#N/A
IGHV3-74	#N/A	#N/A	#N/A	#N/A
IGHV3-9	#N/A	#N/A	#N/A	#N/A
IGHV3-D	#N/A	#N/A	#N/A	#N/A
IGHV3-H	#N/A	#N/A	#N/A	#N/A
IGHV4-28	#N/A	#N/A	#N/A	#N/A
IGHV4-30-1	#N/A	#N/A	#N/A	#N/A
IGHV4-30-2	#N/A	#N/A	#N/A	#N/A
IGHV4-30-4	#N/A	#N/A	#N/A	#N/A
IGHV4-31	#N/A	#N/A	#N/A	#N/A
IGHV4-34	#N/A	#N/A	#N/A	#N/A
IGHV4-39	#N/A	#N/A	#N/A	#N/A
IGHV4-4	#N/A	#N/A	#N/A	#N/A
IGHV4-59	#N/A	#N/A	#N/A	#N/A
IGHV4-61	#N/A	#N/A	#N/A	#N/A
IGHV4-B	#N/A	#N/A	#N/A	#N/A
IGHV5-51	#N/A	#N/A	#N/A	#N/A
IGHV5-A	#N/A	#N/A	#N/A	#N/A
IGHV6-1	#N/A	#N/A	#N/A	#N/A
IGHV7-4-1	#N/A	#N/A	#N/A	#N/A
IGHV7-81	#N/A	#N/A	#N/A	#N/A
IGK@	#N/A	#N/A	#N/A	#N/A
IGKC	0.0189482	0.846299	#N/A	#N/A
IGKDEL	#N/A	#N/A	#N/A	#N/A
IGKJ@	#N/A	#N/A	#N/A	#N/A
IGKJ1	#N/A	#N/A	#N/A	#N/A
IGKJ2	#N/A	#N/A	#N/A	#N/A
IGKJ3	#N/A	#N/A	#N/A	#N/A
IGKJ4	#N/A	#N/A	#N/A	#N/A
IGKJ5	#N/A	#N/A	#N/A	#N/A
IGKV@	#N/A	#N/A	#N/A	#N/A
IGKV1-12	#N/A	#N/A	#N/A	#N/A
IGKV1-13	#N/A	#N/A	#N/A	#N/A
IGKV1-16	#N/A	#N/A	#N/A	#N/A
IGKV1-17	#N/A	#N/A	#N/A	#N/A
IGKV1-27	#N/A	#N/A	#N/A	#N/A
IGKV1-33	#N/A	#N/A	#N/A	#N/A
IGKV1-37	#N/A	#N/A	#N/A	#N/A
IGKV1-39	#N/A	#N/A	#N/A	#N/A
IGKV1-5	#N/A	#N/A	#N/A	#N/A
IGKV1-6	#N/A	#N/A	#N/A	#N/A
IGKV1-8	#N/A	#N/A	#N/A	#N/A
IGKV1-9	#N/A	#N/A	#N/A	#N/A
IGKV1D-12	#N/A	#N/A	#N/A	#N/A
IGKV1D-13	#N/A	#N/A	#N/A	#N/A
IGKV1D-16	#N/A	#N/A	#N/A	#N/A
IGKV1D-17	#N/A	#N/A	#N/A	#N/A
IGKV1D-33	#N/A	#N/A	#N/A	#N/A
IGKV1D-37	#N/A	#N/A	#N/A	#N/A
IGKV1D-39	#N/A	#N/A	#N/A	#N/A
IGKV1D-42	#N/A	#N/A	#N/A	#N/A
IGKV1D-43	#N/A	#N/A	#N/A	#N/A
IGKV1D-8	#N/A	#N/A	#N/A	#N/A
IGKV2-24	#N/A	#N/A	#N/A	#N/A
IGKV2-28	#N/A	#N/A	#N/A	#N/A
IGKV2-30	#N/A	#N/A	#N/A	#N/A
IGKV2-40	#N/A	#N/A	#N/A	#N/A
IGKV2D-24	#N/A	#N/A	#N/A	#N/A
IGKV2D-28	#N/A	#N/A	#N/A	#N/A
IGKV2D-29	#N/A	#N/A	#N/A	#N/A
IGKV2D-30	#N/A	#N/A	#N/A	#N/A
IGKV2D-40	#N/A	#N/A	#N/A	#N/A
IGKV3-11	#N/A	#N/A	#N/A	#N/A
IGKV3-15	#N/A	#N/A	#N/A	#N/A
IGKV3-20	#N/A	#N/A	#N/A	#N/A
IGKV3-7	#N/A	#N/A	#N/A	#N/A
IGKV3D-11	#N/A	#N/A	#N/A	#N/A
IGKV3D-15	#N/A	#N/A	#N/A	#N/A
IGKV3D-20	#N/A	#N/A	#N/A	#N/A
IGKV3D-7	#N/A	#N/A	#N/A	#N/A
IGKV4-1	#N/A	#N/A	#N/A	#N/A
IGKV5-2	#N/A	#N/A	#N/A	#N/A
IGKV6-21	#N/A	#N/A	#N/A	#N/A
IGKV6D-21	#N/A	#N/A	#N/A	#N/A
IGKV6D-41	#N/A	#N/A	#N/A	#N/A
IGL@	#N/A	#N/A	#N/A	#N/A
IGLC@	#N/A	#N/A	#N/A	#N/A
IGLC1	#N/A	#N/A	#N/A	#N/A
IGLC2	#N/A	#N/A	#N/A	#N/A
IGLC3	#N/A	#N/A	#N/A	#N/A
IGLC6	#N/A	#N/A	#N/A	#N/A
IGLC7	#N/A	#N/A	#N/A	#N/A
IGLJ@	#N/A	#N/A	#N/A	#N/A
IGLJ1	#N/A	#N/A	#N/A	#N/A
IGLJ2	#N/A	#N/A	#N/A	#N/A
IGLJ3	#N/A	#N/A	#N/A	#N/A
IGLJ4	#N/A	#N/A	#N/A	#N/A
IGLJ5	#N/A	#N/A	#N/A	#N/A
IGLJ6	#N/A	#N/A	#N/A	#N/A
IGLJ7	#N/A	#N/A	#N/A	#N/A
IGLV@	#N/A	#N/A	#N/A	#N/A
IGLV1-36	#N/A	#N/A	#N/A	#N/A
IGLV1-40	#N/A	#N/A	#N/A	#N/A
IGLV1-44	#N/A	#N/A	#N/A	#N/A
IGLV1-47	#N/A	#N/A	#N/A	#N/A
IGLV1-50	#N/A	#N/A	#N/A	#N/A
IGLV1-51	#N/A	#N/A	#N/A	#N/A
IGLV10-54	#N/A	#N/A	#N/A	#N/A
IGLV11-55	#N/A	#N/A	#N/A	#N/A
IGLV2-11	#N/A	#N/A	#N/A	#N/A
IGLV2-14	#N/A	#N/A	#N/A	#N/A
IGLV2-18	#N/A	#N/A	#N/A	#N/A
IGLV2-23	#N/A	#N/A	#N/A	#N/A
IGLV2-33	#N/A	#N/A	#N/A	#N/A
IGLV2-8	#N/A	#N/A	#N/A	#N/A
IGLV3-1	#N/A	#N/A	#N/A	#N/A
IGLV3-10	#N/A	#N/A	#N/A	#N/A
IGLV3-12	#N/A	#N/A	#N/A	#N/A
IGLV3-16	#N/A	#N/A	#N/A	#N/A
IGLV3-19	#N/A	#N/A	#N/A	#N/A
IGLV3-21	#N/A	#N/A	#N/A	#N/A
IGLV3-22	#N/A	#N/A	#N/A	#N/A
IGLV3-25	#N/A	#N/A	#N/A	#N/A
IGLV3-27	#N/A	#N/A	#N/A	#N/A
IGLV3-32	#N/A	#N/A	#N/A	#N/A
IGLV3-9	#N/A	#N/A	#N/A	#N/A
IGLV4-3	#N/A	#N/A	#N/A	#N/A
IGLV4-60	#N/A	#N/A	#N/A	#N/A
IGLV4-69	#N/A	#N/A	#N/A	#N/A
IGLV5-37	#N/A	#N/A	#N/A	#N/A
IGLV5-39	#N/A	#N/A	#N/A	#N/A
IGLV5-45	#N/A	#N/A	#N/A	#N/A
IGLV5-48	#N/A	#N/A	#N/A	#N/A
IGLV5-52	#N/A	#N/A	#N/A	#N/A
IGLV6-57	#N/A	#N/A	#N/A	#N/A
IGLV7-43	#N/A	#N/A	#N/A	#N/A
IGLV7-46	#N/A	#N/A	#N/A	#N/A
IGLV8-61	#N/A	#N/A	#N/A	#N/A
IGLV9-49	#N/A	#N/A	#N/A	#N/A
C3	0.00325822	0.80986	0.355122	0.758783
C5	0.0402241	0.864137	0.991258	0.996648
CCL3L2	#N/A	#N/A	#N/A	#N/A
CKLF	#N/A	#N/A	0.0961799	0.604974
CMA1	0.863612	0.987837	0.629868	0.865973
CX3CL1	0.000221754	0.769004	0.0206696	0.500263
CXCL17	0.0860018	1.13005	0.377386	1.30235
CYR61	0.49633	0.952429	0.0775299	0.589262
EDN1	0.864404	0.987983	0.162177	0.658605
EDN2	0.63055	1.03481	0.233067	0.696811
EDN3	1.85e-05	0.736954	0.0246429	0.509969
FGF10	0.0260936	0.853771	0.459992	0.801154
LECT2	0.401904	0.942133	#N/A	#N/A
PPBPL1	#N/A	#N/A	#N/A	#N/A
PROK2	0.112627	0.893344	#N/A	#N/A
SAA1	0.00120101	0.794063	0.0129648	0.475897
SAA2	0.60765	0.964202	0.265726	0.71744
SBDS	0.233741	0.918156	0.149536	0.643745
SEMA3A	0.0350248	1.16172	0.400802	0.777555
SEMA3B	0.0383107	0.863082	0.278233	0.716938
SEMA3C	0.00213487	0.803612	0.198013	0.677382
SEMA3D	0.109945	0.892668	0.445889	0.796461
SEMA3E	0.0520598	0.87117	0.0595641	0.560345
SEMA3F	0.0104781	1.20068	0.675291	0.881616
SEMA3G	0.000767588	0.787296	0.40242	0.779153
SEMA4A	0.54209	1.04429	0.0242382	0.496997
SEMA4B	0.371434	0.93848	0.659064	0.875864
SEMA4C	0.335798	0.933715	0.252591	1.40702
SEMA4D	0.266819	1.08217	0.814333	0.932201
SEMA4F	0.181789	1.09953	0.468931	0.803859
SEMA4G	0.0432119	1.15489	0.153619	1.53074
SEMA5A	0.240749	0.919947	0.244077	0.704426
SEMA5B	0.159624	1.10615	0.0216178	2.0176
SEMA6A	0.00279451	0.808625	0.717372	0.897364
SEMA6B	0.288213	1.07878	0.278028	0.722603
SEMA6C	0.431693	0.945502	0.112794	1.63093
SEMA6D	0.949502	1.00454	0.0984298	0.600764
SEMA7A	0.216577	1.09188	0.682637	0.884931
SLIT1	0.449309	1.05538	0.150836	1.54385
SLIT2	0.000185063	0.766578	0.471793	0.806507
TNC	0.0148319	0.840547	0.0257743	0.508437
TYMP	0.00717438	1.21127	0.102011	0.60374
C5AR1	#N/A	#N/A	0.514489	0.822067
CCR9	0.385178	0.940104	0.971773	0.989491
CCRL2	0.459531	1.05395	0.730448	0.90201
CMKLR1	0.0189442	1.18185	0.499522	0.816516
CX3CR1	0.000148976	0.76219	0.715763	0.896364
CXCR3	0.235985	0.919234	0.421772	0.786914
CXCR5	0.381182	0.939656	0.543615	0.834224
CXCR7	0.394024	1.06252	#N/A	#N/A
CYSLTR1	0.0255574	0.853176	0.175648	0.663456
CYSLTR2	#N/A	#N/A	0.573675	0.84507
DARC	0.000137191	0.762163	#N/A	#N/A
EDNRA	0.215448	0.915747	0.857017	0.947325
EDNRB	0.117264	0.893968	0.600781	0.855263
FPR1	0.603195	1.03788	0.284514	0.72282
FPR2	0.637523	0.967086	0.738653	1.10501
GPR17	0.557032	0.959009	0.543982	0.834327
GPR32	0.568746	0.96023	#N/A	#N/A
GPR33	#N/A	#N/A	#N/A	#N/A
GPR44	0.20956	0.914717	#N/A	#N/A
GPR77	0.143285	1.10975	#N/A	#N/A
IL8RB	#N/A	#N/A	#N/A	#N/A
LTB4R2	0.00771979	0.827692	0.766573	1.0925
PLAUR	0.222252	1.09092	0.118845	0.621402
PLXNA1	0.168514	1.10366	0.749653	1.09986
PLXNA2	0.417177	1.05941	0.308905	0.736351
PLXNA3	0.00061819	1.27795	0.416785	1.27417
PLXNA4	0.61113	1.03679	0.604409	0.856435
PLXNB1	0.753582	1.02274	0.242264	0.70166
PLXNB2	0.0131195	1.19384	0.275526	0.711886
PLXNB3	0.104744	1.1224	0.00784346	2.23338
PLXNC1	0.669868	1.03092	0.938205	0.977047
PLXND1	0.00350352	1.23058	0.494269	1.22636
PTAFR	0.211468	0.914698	0.25451	0.710938
ROBO1	0.0796691	0.882738	0.0545917	0.558084
ROBO2	0.927841	0.993548	0.499076	1.22444
RXFP3	0.504586	0.953679	#N/A	#N/A
XCR1	0.0227604	1.17579	0.0459765	0.546023
ADM	0.351394	1.06861	0.578869	0.846998
ADM2	#N/A	#N/A	0.215989	0.681087
AGRP	0.659863	0.969206	0.261241	1.4
AGT	0.886067	1.0102	0.938807	1.02312
AMBN	0.0536358	0.871786	#N/A	#N/A
AMELX	0.13166	0.898393	#N/A	#N/A
AMH	0.00162442	1.25244	0.297228	1.36594
ANGPTL5	0.0949018	0.88796	0.198689	1.48157
ANGPTL7	0.00634067	0.823368	0.0256762	0.509661
APLN	1.2e-05	1.36494	0.826784	0.936363
AREG	#N/A	#N/A	0.663848	0.877944
ARMET	#N/A	#N/A	#N/A	#N/A
ARMETL1	#N/A	#N/A	#N/A	#N/A
ARTN	0.966472	0.997015	0.161029	0.654426
AVP	0.137711	1.11188	#N/A	#N/A
BDNF	0.28417	1.07922	0.383773	0.769091
BMP1	0.00298021	0.809745	0.831093	1.0658
BMP10	0.544117	0.957811	#N/A	#N/A
BMP15	0.357848	0.936814	#N/A	#N/A
BMP2	0.964355	0.996876	0.0457855	0.549038
BMP3	0.219237	1.0913	0.0331106	0.527592
BMP4	0.0932184	0.887391	0.705749	1.1196
BMP5	0.000635642	0.784284	0.655623	0.875374
BMP6	0.605738	0.963849	0.454583	0.79994
BMP7	0.152528	0.903425	0.00934911	0.448643
BMP8A	0.488285	1.05054	0.560958	1.18919
BMP8B	#N/A	#N/A	0.985012	0.994316
BTC	0.154402	1.10668	0.5274	0.827998
C19orf10	0.432556	0.945554	#N/A	#N/A
CALCA	0.536763	1.04486	#N/A	#N/A
CALCB	0.153378	1.10694	#N/A	#N/A
CAT	0.0845103	0.883922	0.108502	0.616415
CCK	0.23356	1.08836	#N/A	#N/A
CD320	0.523503	1.04646	0.234345	1.42755
CD70	0.0328141	1.16382	0.635589	1.15198
CECR1	0.0469227	1.15176	0.0894577	0.599013
CER1	0.0961112	1.12556	#N/A	#N/A
CGA	0.174584	1.10117	0.77418	0.917972
CGB	0.27085	0.924624	#N/A	#N/A
CGB1	0.0907442	1.12764	#N/A	#N/A
CGB2	0.926544	0.993447	#N/A	#N/A
CGB5	0.301716	1.07632	#N/A	#N/A
CGB7	0.53613	1.045	0.00273294	0.38657
CGB8	#N/A	#N/A	#N/A	#N/A
CHGA	0.13129	0.898301	0.662247	0.877897
CHGB	0.558472	0.959211	0.010617	0.454784
CLCF1	0.0974013	1.12528	0.326658	0.745692
CLEC11A	1.36e-06	0.708661	0.541179	0.83151
CMTM1	0.0325728	0.8584	0.779129	0.919319
CMTM2	0.356112	0.936521	0.460974	1.24745
CMTM3	0.281193	0.926186	0.389619	0.772702
CMTM4	0.477918	1.05176	0.147222	1.54061
CMTM5	0.425689	1.05825	0.436082	0.792753
CMTM6	0.725456	0.975273	0.952567	1.01783
CMTM7	0.0204299	0.84766	0.0496335	0.554604
CMTM8	0.00011706	1.3156	0.363251	1.31195
CNTF	0.629526	1.03489	0.0816739	1.69799
CORT	0.749265	1.02302	0.208127	1.46364
CRH	0.486832	0.951783	#N/A	#N/A
CSF1	0.289933	1.07844	0.0185143	0.481829
CSF2	0.859461	0.987469	#N/A	#N/A
CSF3	0.165265	1.10387	#N/A	#N/A
CSH1	0.971247	0.997504	#N/A	#N/A
CSH2	0.532075	1.04547	#N/A	#N/A
CSHL1	0.402267	1.06144	#N/A	#N/A
CSPG5	0.276969	1.08042	0.558066	0.83808
CTF1	0.00026521	0.771712	0.255442	0.710528
CTGF	0.252593	0.921394	0.54052	0.832891
DKK1	0.00241831	0.805747	0.127764	0.63123
EBI3	#N/A	#N/A	0.202231	0.683425
EGF	0.548852	1.04354	0.676799	0.882774
EPGN	#N/A	#N/A	0.305822	0.736209
EPO	0.765935	1.02137	0.105761	1.62839
EREG	#N/A	#N/A	0.991173	1.00333
ESM1	0.0153594	1.18786	0.410068	1.27855
FAM3B	0.38689	0.940298	0.299527	0.73358
FAM3C	0.535754	0.956741	0.986857	1.00484
FAM3D	0.811894	0.983196	0.950012	1.01892
FGF1	0.0253027	0.852246	0.109519	0.617147
FGF11	0.000633207	0.784566	0.187169	0.672713
FGF12	0.184325	1.09885	0.880557	1.04595
FGF13	0.00194231	0.802396	0.0296261	1.96458
FGF14	0.877816	0.989145	0.348044	0.755164
FGF16	0.547892	0.958137	0.756781	0.911564
FGF17	0.65544	0.968822	0.227785	0.696209
FGF18	0.820937	0.984034	0.630591	1.15524
FGF19	0.227706	1.08948	#N/A	#N/A
FGF20	0.00182898	0.801024	0.389961	0.773039
FGF21	0.00450967	0.817233	#N/A	#N/A
FGF22	0.841906	1.01427	0.273886	1.38761
FGF23	0.00105907	1.26283	#N/A	#N/A
FGF3	0.422893	1.05857	#N/A	#N/A
FGF4	0.0636754	1.14089	#N/A	#N/A
FGF5	0.152421	1.10715	0.820694	0.934625
FGF6	0.131002	1.11345	#N/A	#N/A
FGF7	#N/A	#N/A	0.0569157	0.564708
FGF8	0.797744	1.01839	#N/A	#N/A
FGF9	0.00078036	0.787481	0.10234	0.614975
FIGF	0.316917	0.931344	0.080312	0.59271
FIGNL2	0.0241569	0.852057	#N/A	#N/A
FLT3LG	#N/A	#N/A	0.00977595	0.451061
FSHB	0.00828499	1.20658	#N/A	#N/A
GAL	0.881916	1.01062	0.294547	1.37408
GALP	0.483574	0.951363	#N/A	#N/A
GAST	0.75958	0.97854	#N/A	#N/A
GCG	0.928401	0.993598	#N/A	#N/A
GDF1	#N/A	#N/A	#N/A	#N/A
GDF10	0.0043287	0.816311	0.13883	0.643153
GDF11	0.000675058	1.27408	0.242105	1.42087
GDF2	0.825462	1.01577	#N/A	#N/A
GDF3	0.714617	0.974387	0.0438177	1.84743
GDF5	0.240687	1.08716	0.132181	0.637278
GDF6	0.292844	0.92805	0.272674	0.719014
GDF7	0.229254	0.918019	0.428184	0.78941
GDF9	0.94352	0.994962	0.108897	0.616527
GDNF	0.43558	1.057	0.980702	0.992791
GH1	0.0163478	1.18602	#N/A	#N/A
GH2	0.0598501	1.14312	#N/A	#N/A
GHRH	0.600002	1.03799	#N/A	#N/A
GHRL	0.0015964	0.799057	0.515794	0.823352
GIP	0.917758	0.992706	#N/A	#N/A
GKN1	0.686451	1.02914	#N/A	#N/A
GMFB	0.880311	1.01078	0.308009	0.733922
GMFG	0.0182444	0.845507	0.0234153	0.503592
GNRH1	0.00699802	0.825274	0.537373	1.20508
GNRH2	0.289613	1.07827	0.0263303	1.9731
GPHA2	0.550631	1.04331	#N/A	#N/A
GPHB5	0.00279948	1.23699	#N/A	#N/A
GPI	0.000345728	1.28947	0.377093	1.30145
GREM1	0.0823445	1.13165	0.384801	0.769482
GREM2	0.0322385	0.858453	0.27758	0.722414
GRP	0.00209276	0.803307	0.127954	0.628508
GUCA2A	0.221521	0.916805	#N/A	#N/A
HBEGF	0.273618	1.08137	0.0257171	0.512255
HDGF	0.995671	0.999612	0.799251	0.926715
HDGFRP3	0.0244752	0.852082	0.546622	0.835251
IAPP	0.729788	1.02483	#N/A	#N/A
IFNE	0.878681	1.01095	#N/A	#N/A
IFNK	0.000122654	1.31334	#N/A	#N/A
IFNW1	0.823895	0.984293	#N/A	#N/A
IGF1	6.44e-06	0.724432	0.08263	0.595127
IGF2	0.253754	0.922127	0.768996	0.915972
IL11	#N/A	#N/A	0.993365	0.997514
IL12A	0.863171	0.987855	0.0152435	0.477298
IL16	0.019286	0.846818	0.0518926	0.553883
IL17B	8.22e-06	0.727695	0.00464983	0.424686
IL17C	0.196966	1.09599	#N/A	#N/A
IL17D	0.00963307	0.831822	0.296416	0.730671
IL17F	0.40366	0.942408	#N/A	#N/A
IL19	9.79e-05	0.757997	0.845556	1.05982
IL1F10	0.247233	1.08584	#N/A	#N/A
IL1F5	0.944798	0.995074	#N/A	#N/A
IL1F6	0.107726	0.892018	#N/A	#N/A
IL1F7	0.0186453	1.18196	#N/A	#N/A
IL1F8	0.882971	1.01054	#N/A	#N/A
IL1F9	0.329521	0.93292	#N/A	#N/A
IL1RN	0.0001584	1.30863	0.26211	0.713515
IL20	#N/A	#N/A	0.975399	0.99075
IL21	0.115208	0.894059	#N/A	#N/A
IL23A	0.569095	1.04128	0.288301	0.726582
IL24	0.453907	1.05468	0.265841	0.717356
IL25	0.357715	1.06757	#N/A	#N/A
IL26	0.699705	1.02781	#N/A	#N/A
IL28B	0.0759682	1.13439	#N/A	#N/A
IL3	0.213224	1.09245	#N/A	#N/A
IL31	0.871682	0.988547	#N/A	#N/A
IL32	0.955018	1.00404	0.958336	0.984495
IL33	1.06e-06	0.705358	0.0559544	0.566373
IL34	0.00204371	0.802793	0.115961	0.624687
IL5	0.829953	0.984862	#N/A	#N/A
IL6ST	0.0823739	0.88378	0.25774	0.711646
IL7	0.232437	0.91833	0.127132	0.627664
IL9	0.322133	0.931982	#N/A	#N/A
INHA	0.723705	0.975206	0.597942	1.17067
INHBA	0.45199	0.947973	0.251259	1.40897
INHBB	#N/A	#N/A	0.473512	0.806904
INHBC	0.0349573	1.16188	0.95717	0.983979
INHBE	#N/A	#N/A	0.429998	1.26836
INS	#N/A	#N/A	#N/A	#N/A
INS-IGF2	#N/A	#N/A	#N/A	#N/A
INSL3	0.759808	0.978449	0.0138287	0.472387
INSL4	0.504348	1.04864	#N/A	#N/A
INSL5	0.789381	0.981182	#N/A	#N/A
INSL6	0.25567	1.08405	#N/A	#N/A
JAG1	0.0834671	0.8839	0.413162	0.782233
JAG2	0.400794	1.06188	0.756516	0.911722
KGFLP1	0.776595	0.979997	#N/A	#N/A
KGFLP2	#N/A	#N/A	#N/A	#N/A
KITLG	0.50622	1.04845	0.441802	0.794092
KL	#N/A	#N/A	0.00476312	0.420537
LACRT	0.335698	0.933867	#N/A	#N/A
LEFTY1	0.938277	0.9945	0.810609	1.07427
LEFTY2	0.00499814	0.81912	0.615005	0.860788
LHB	0.103544	0.890797	0.392852	0.774148
LIF	0.487337	0.95187	0.00180703	0.379542
LRSAM1	0.00509144	1.2212	0.419346	1.27207
LTB	0.134477	0.899088	0.0979804	0.60928
LTBP2	#N/A	#N/A	0.591402	1.17393
LTBP3	0.666798	0.969856	0.613557	0.858088
LTBP4	0.0880915	0.885834	0.634128	0.867476
MDK	0.0219767	0.849515	0.981503	0.993086
MIA	#N/A	#N/A	0.058561	0.565836
MLN	0.644739	1.03338	#N/A	#N/A
MSTN	0.229331	0.91812	0.81838	0.933801
NAMPT	0.190708	0.909907	0.119364	0.627778
NDP	0.0142577	0.839924	0.267548	0.714681
NENF	#N/A	#N/A	0.581588	0.848283
NGF	0.159741	1.10506	0.987266	0.995249
NMB	0.210277	0.914369	0.45447	0.800143
NODAL	#N/A	#N/A	0.598589	0.854583
NOV	#N/A	#N/A	0.306967	0.735528
NPFF	0.205586	0.913645	#N/A	#N/A
NPPA	0.516586	1.04719	0.00250193	0.390408
NPPB	0.165461	0.906151	#N/A	#N/A
NPPC	0.822017	0.984106	0.0356879	0.529513
NPY	0.00589329	0.822248	#N/A	#N/A
NRG1	0.0990141	0.889036	0.443418	0.795526
NRG2	0.459025	0.948695	0.00394373	0.421069
NRG3	0.0791341	1.13275	0.666651	1.13737
NRG4	0.516669	0.954858	0.51327	0.822134
NRTN	0.15796	0.904593	0.886743	1.04343
NTF3	0.434899	0.945966	0.00417696	0.40932
NTF4	5.3e-05	0.750371	0.00522685	0.423883
NTS	0.411164	0.943285	#N/A	#N/A
NUDT6	0.337545	1.07064	0.837377	0.940373
OGN	4.2e-10	0.637966	0.327566	0.746543
OSGIN1	0.0452973	0.867304	0.347459	0.753608
OSM	0.0267321	1.17151	0.435102	0.791235
OSTN	0.859648	1.01262	#N/A	#N/A
OXT	0.00653633	0.824177	0.813444	0.932116
P11	#N/A	#N/A	#N/A	#N/A
PDGFA	0.447143	0.947318	0.00359556	0.403531
PDGFB	0.0088248	1.20628	0.780781	0.920135
PDGFC	0.000417619	0.777611	0.185244	0.669836
PDGFD	0.000109995	0.758662	0.0771613	0.580062
PDGFRL	7.11e-05	0.752827	0.741786	0.905787
PGF	0.957461	1.00382	0.463189	0.802646
PMCH	0.108407	0.892194	#N/A	#N/A
PNOC	0.950924	0.995631	0.808099	1.07529
POMC	0.0007359	0.786418	0.924749	0.972204
PPBPL2	#N/A	#N/A	#N/A	#N/A
PPY	0.143312	0.901175	#N/A	#N/A
PRL	0.0293097	0.855927	#N/A	#N/A
PRLH	0.259384	1.08347	#N/A	#N/A
PROK1	0.726612	0.975521	0.982788	1.00647
PSPN	0.268532	1.08178	0.833184	0.938808
PTH	0.00463626	1.2236	#N/A	#N/A
PTH2	0.293423	1.07749	#N/A	#N/A
PTHLH	2.81e-05	0.740974	0.00277088	0.378477
PTN	0.704768	1.02732	0.0985043	0.60997
PYY	0.770772	0.979501	0.594058	0.852576
QRFP	0.0593501	1.14353	0.369609	1.307
RABEP1	0.135044	0.899099	0.980738	1.00716
RABEP2	0.0596344	1.1431	0.175245	1.50225
REG1A	0.229658	0.918228	#N/A	#N/A
RETN	0.410921	1.0603	0.637353	0.868031
RETNLB	#N/A	#N/A	#N/A	#N/A
RLN1	1.98e-05	0.737566	0.467323	0.804413
RLN2	0.000433066	0.77843	0.334134	0.747859
RLN3	0.194499	1.09657	#N/A	#N/A
SCG2	0.283062	0.926447	0.41313	1.27661
SCGB3A1	0.000123285	0.760876	0.119812	0.628693
SCT	0.25814	1.0837	0.344436	1.32582
SCYE1	#N/A	#N/A	#N/A	#N/A
SECTM1	0.503154	0.95351	0.0812093	0.584172
SLURP1	0.0031238	1.23383	#N/A	#N/A
SPP1	0.00900829	1.20447	0.564938	1.18745
SST	0.92973	1.00629	#N/A	#N/A
STC1	0.0127276	1.19381	0.241844	0.703378
STC2	0.135064	0.899304	0.103735	0.608901
TAC1	0.00175468	0.800281	0.143687	0.646747
TDGF1	0.253006	1.08466	0.0654768	1.77835
TDGF3	0.159665	1.10502	#N/A	#N/A
TG	0.95697	1.00384	0.565461	1.18745
TGFA	0.00877657	0.829854	0.147902	0.64808
TGFB2	0.0266843	0.853569	0.253292	0.706822
TGFB3	1.11e-06	0.706919	0.153401	0.646533
THPO	0.0223238	1.17646	0.65441	0.874359
TNFRSF11B	0.0211212	0.848039	0.0134525	0.470409
TNFSF12	#N/A	#N/A	0.0492905	0.553602
TNFSF13	2.42e-06	0.71501	0.0424154	0.531523
TNFSF13B	0.57311	1.04088	0.635734	0.867986
TNFSF14	0.758647	1.02214	0.107222	0.61489
TNFSF15	0.837445	0.985526	0.572999	0.845046
TNFSF18	0.679004	1.0299	0.34383	0.752994
TNFSF8	#N/A	#N/A	0.434719	0.79186
TNFSF9	0.18388	1.09909	0.95581	1.01658
TOR2A	0.682828	1.0295	0.899916	1.03844
TRH	0.464101	0.949261	0.541841	0.832472
TSHB	0.669363	1.03081	#N/A	#N/A
TSLP	0.000312458	0.773746	0.0959894	0.609178
TXLNA	0.577687	0.960954	0.0255451	0.493869
UCN	0.913093	1.0078	0.951601	1.01835
UCN2	#N/A	#N/A	0.0332562	0.515724
UCN3	0.080621	0.883283	#N/A	#N/A
UTS2	0.100015	1.12421	0.128635	0.634385
UTS2D	#N/A	#N/A	#N/A	#N/A
VEGFB	0.0816618	1.13171	0.675651	0.882397
VEGFC	#N/A	#N/A	0.895438	0.961436
VGF	0.00197088	1.24588	0.875255	1.04806
VIP	0.700094	1.02775	0.869912	1.0502
ACVR1B	0.00166654	1.25032	0.241028	1.42755
ACVR1C	0.786556	1.01944	0.138678	0.641419
ACVR2A	9.33e-08	0.683726	0.989112	0.995936
ACVR2B	0.00552844	1.21841	0.800644	1.07838
ACVRL1	0.0868478	0.885376	0.746591	0.907949
ADCYAP1R1	0.0149714	0.840915	0.257345	0.711361
ADIPOR1	0.12163	1.11617	0.736796	0.904356
ADIPOR2	0.0635431	1.14097	0.914408	1.0325
ADRB1	0.00126299	0.795037	0.184221	0.672297
ADRB2	0.100122	0.88957	0.163803	0.659914
AGTR1	0.0166352	0.843348	0.272054	0.718776
AGTR2	0.475867	1.05193	#N/A	#N/A
AMHR2	0.895594	0.990698	0.804245	1.07713
ANGPT1	0.162502	0.90546	0.731951	1.10796
ANGPT4	0.0817056	0.883437	0.866293	0.950795
ANGPTL1	0.0403318	0.864421	0.461532	0.802892
ANGPTL2	0.352288	0.935879	0.0859892	0.592661
ANGPTL3	0.822791	1.016	0.113678	1.61915
ANGPTL4	0.804736	1.01768	0.994412	1.00219
ANGPTL6	0.678831	1.02988	0.503163	0.818195
APLNR	0.0430558	0.865661	0.588849	1.17616
AR	0.000105659	1.31905	0.378532	1.30266
AVPR1A	0.518477	0.955116	0.358133	0.760146
AVPR1B	0.550659	1.04333	#N/A	#N/A
AVPR2	#N/A	#N/A	0.739345	0.905268
BMPR1A	0.246907	0.920978	0.996275	0.998522
BMPR1B	0.681891	1.02955	0.224248	0.692191
BMPR2	0.168784	0.906659	0.176573	0.664554
BRD8	0.00584402	1.21664	0.922755	1.02927
C3AR1	#N/A	#N/A	0.946751	0.980133
CALCR	0.0268651	0.854275	0.100829	0.606851
CALCRL	0.53744	0.957014	0.570445	0.84399
CNTFR	0.33424	0.933629	0.0244047	0.509425
CRHR1	0.0202823	1.17975	0.248114	0.706823
CRHR2	0.0609476	1.14244	0.248957	1.41504
CRIM1	0.276647	0.924857	0.0889012	0.595403
CRLF1	0.116576	0.894457	0.838355	1.06337
CRLF2	0.996003	1.00035	0.843899	1.06154
CRLF3	0.192377	0.911309	0.284867	0.72589
CSF1R	0.652102	1.03262	0.345631	0.753317
CSF2RA	0.318455	0.93114	0.117821	0.625574
CSF2RB	0.338274	1.07052	0.418886	0.785564
CSF3R	0.27294	1.08121	0.0977768	0.605257
EGFR	3.44e-05	0.744458	0.588099	0.850895
ENG	0.546346	1.04385	0.701634	0.89174
EPOR	0.230553	0.91821	0.203082	0.673697
ESR1	7.98e-08	1.4698	0.919611	0.969579
ESR2	0.614414	0.96476	0.07007	0.57943
ESRRA	0.00993521	1.20198	0.0555631	1.77233
ESRRB	0.830307	1.01533	0.521124	0.82565
ESRRG	0.889905	1.00987	0.446404	0.794897
FGFR1	0.0552524	0.872085	0.506455	0.820149
FGFR2	0.177672	1.10052	0.224375	0.691927
FGFR3	0.0219358	1.17735	0.245366	1.41832
FGFR4	0.752309	1.0228	0.397914	1.28753
FGFRL1	0.72662	0.975459	0.239358	1.42438
FLT1	0.728625	0.975616	0.385631	0.772012
FLT3	2.36e-09	0.65321	0.0215719	0.502575
FLT4	0.304162	0.929568	0.26735	1.40039
FSHR	0.899108	0.991	#N/A	#N/A
GALR2	0.239031	1.08721	0.378025	0.767972
GALR3	0.160059	0.904991	#N/A	#N/A
GCGR	0.801794	0.982317	#N/A	#N/A
GHR	0.151116	1.10746	0.0906981	0.602615
GHRHR	0.092631	0.88719	#N/A	#N/A
GHSR	0.549891	1.04341	#N/A	#N/A
GIPR	#N/A	#N/A	0.62179	0.86247
GLP1R	0.13999	1.11047	0.144311	0.645487
GLP2R	0.917493	1.00741	0.845792	0.943628
GNRHR	0.977578	1.00203	0.0427447	1.86236
GPER	0.0672514	0.877729	#N/A	#N/A
HNF4A	0.0653806	1.13991	#N/A	#N/A
HNF4G	#N/A	#N/A	0.0603156	0.561301
HTR3A	0.923361	0.993176	0.0395025	0.538897
HTR3B	0.314096	0.930946	#N/A	#N/A
HTR3C	0.466313	1.05322	#N/A	#N/A
HTR3D	0.980004	0.998187	#N/A	#N/A
HTR3E	0.467363	1.05315	#N/A	#N/A
IFNGR2	#N/A	#N/A	0.130542	0.630348
IGF1R	0.451337	0.94784	0.815537	1.07225
IGF2R	0.196851	1.09618	0.718278	1.11377
IL10RA	0.466998	0.949565	0.811913	0.93141
IL10RB	0.318179	0.930415	0.110032	0.617244
IL11RA	0.0978034	0.888847	0.0127784	0.468543
IL11RB	#N/A	#N/A	#N/A	#N/A
IL12RB1	0.422546	1.05869	0.349667	0.755879
IL12RB2	#N/A	#N/A	0.79841	1.07908
IL13RA1	0.76576	1.02146	0.00717574	0.423788
IL13RA2	0.572561	0.960708	0.960361	1.01503
IL15RA	0.887176	1.01014	0.0776217	0.58961
IL15RB	#N/A	#N/A	#N/A	#N/A
IL17RA	0.063832	1.14087	0.272818	0.720409
IL17RB	0.0800708	0.883024	0.687989	1.12712
IL17RC	0.00552486	1.21954	0.767548	1.09231
IL17RD	0.000761091	0.787147	0.723711	1.11188
IL17RE	0.0716764	1.13665	0.45889	1.24742
IL18R1	0.00124589	0.794047	0.0639774	0.572773
IL18RAP	0.389016	0.940621	0.420431	0.786293
IL1R1	0.0686551	0.878675	0.660212	0.876728
IL1R2	0.632962	0.966417	0.0747211	0.584921
IL1RAP	0.851978	0.986831	0.236375	0.698203
IL1RL1	0.756519	1.02231	0.483776	0.811354
IL1RL2	0.252724	1.08496	0.660418	0.877313
IL20RA	0.000197937	0.767699	0.0210872	0.48922
IL20RB	5.42e-05	1.33419	0.193699	0.674307
IL21R	0.235928	1.08793	0.44088	0.792543
IL22RA1	0.419074	1.05914	0.334731	0.750113
IL22RA2	0.467128	1.05298	0.388382	0.773154
IL23R	#N/A	#N/A	0.902732	0.964103
IL27RA	#N/A	#N/A	0.0617614	0.570352
IL2RA	0.0696776	1.13777	0.829293	0.937581
IL2RB	#N/A	#N/A	0.0123028	0.460897
IL2RG	0.424846	0.944865	0.410806	0.782398
IL31RA	0.743389	1.02348	0.527466	1.20838
IL3RA	0.0788499	0.882552	0.214525	0.690819
IL4R	0.71444	0.974333	0.291029	0.729373
IL5RA	0.111555	0.89297	0.0335037	0.525426
IL6R	0.906366	0.991678	0.0566137	0.559638
IL9R	0.91269	0.992181	0.895131	1.0401
INSR	0.985482	1.00135	0.745652	0.907483
KDR	0.608721	1.03704	0.326452	0.746443
LEPR	1.21e-07	0.685877	0.13505	0.639191
LGR4	0.161856	0.905075	0.987625	1.00472
LGR5	0.226568	1.08967	0.417851	1.27389
LGR6	0.000328681	0.774291	0.043596	0.542062
LHCGR	#N/A	#N/A	#N/A	#N/A
LIFR	2.1e-05	0.738252	0.336867	0.751121
LTBR	0.0141008	1.19098	0.404513	1.28265
MC1R	0.506761	0.953651	0.0993055	1.63764
MC2R	0.686387	0.971718	#N/A	#N/A
MC3R	0.732562	1.02461	#N/A	#N/A
MC4R	0.0369229	1.15991	#N/A	#N/A
MCHR1	0.331833	1.07141	0.0789528	0.586067
MCHR2	0.466325	0.949518	#N/A	#N/A
MET	0.435141	0.946006	0.202133	0.683757
MLNR	0.77661	0.980052	0.673976	1.13393
MPL	#N/A	#N/A	0.870346	1.04999
MTNR1A	0.134506	1.11214	#N/A	#N/A
MTNR1B	0.078681	1.13303	#N/A	#N/A
NGFR	0.979816	0.998238	0.00602698	0.438114
NMBR	0.849428	0.986588	0.76782	1.09224
NPR1	0.783249	0.980647	0.448342	1.25953
NPR3	0.7061	0.973529	0.275243	0.720195
NR0B1	0.57036	0.960411	#N/A	#N/A
NR0B2	0.0687641	0.87859	#N/A	#N/A
NR1D1	0.309443	1.07493	0.979895	0.992484
NR1D2	7.16e-05	1.32674	0.317157	0.740061
NR1H2	0.156607	1.10588	0.534962	1.20423
NR1H3	0.399741	0.941805	0.0247434	0.502592
NR1H4	0.924211	1.00677	#N/A	#N/A
NR1I2	0.796025	1.01855	0.822379	1.0695
NR1I3	0.757158	1.0222	0.967009	1.01255
NR2C1	0.0179659	0.844931	0.15067	0.647772
NR2C2	0.00267136	1.23946	0.30037	1.36617
NR2E1	0.138011	1.11136	#N/A	#N/A
NR2E3	0.0686015	1.13812	0.195468	0.675933
NR2F1	0.0639996	0.876689	0.7882	1.08379
NR2F2	0.229761	0.918053	0.659497	0.876085
NR2F6	0.460821	1.05396	0.0373092	1.88349
NR3C1	0.120398	0.895248	0.0909982	0.60085
NR3C2	0.845624	0.986257	0.057	0.564266
NR4A1	0.859485	0.987459	0.382752	0.7711
NR4A2	0.433444	1.05726	0.154253	0.6473
NR4A3	0.505452	1.04859	0.0113386	0.466077
NR5A1	0.241029	0.920097	#N/A	#N/A
NR5A2	0.0897743	0.886466	0.00333268	0.406649
NR6A1	0.0511394	0.87064	0.818561	0.933761
NRP1	0.143836	0.900849	0.361412	0.760955
NRP2	0.672489	0.970383	0.592156	0.851889
OGFR	0.00471823	1.22342	0.351716	0.753829
OPRD1	0.0240709	0.85171	0.98993	1.0037
OPRK1	0.00346628	0.812442	#N/A	#N/A
OPRL1	0.0332912	0.859424	0.802304	0.927724
OPRM1	0.385839	0.940247	#N/A	#N/A
OSMR	0.553523	0.958481	0.126443	0.629845
OXTR	#N/A	#N/A	0.75278	0.910016
PGR	0.000550027	0.782366	0.34725	0.754463
PGRMC2	0.044693	1.15362	0.865222	1.052
PPARA	0.0115205	0.835656	0.417709	0.784929
PPARD	0.00652939	1.2153	0.09017	0.593302
PRLHR	0.348038	0.935455	#N/A	#N/A
PRLR	0.615554	0.964944	0.841982	1.06134
PTGER1	0.00435187	0.816568	0.897062	0.962108
PTGER2	0.539144	1.04475	0.69366	1.12493
PTGER3	0.000284633	0.772304	0.642617	0.870682
PTGER4	3.19e-05	0.743121	0.424437	0.78771
PTGFR	0.847344	1.01377	0.890827	0.959652
PTH1R	0.0040196	0.815144	0.165203	0.659439
PTH2R	8.77e-05	0.756655	0.47497	0.808035
RARA	0.0120397	1.19669	0.968955	0.988413
RARB	0.00243357	0.805501	0.976742	0.991335
RARG	0.472652	1.05234	0.651056	0.873087
RORA	0.193102	1.09694	0.254819	0.709989
RORB	0.494701	1.04971	0.44749	1.25429
RORC	0.472932	0.950273	0.131034	0.626924
RXFP1	0.00038821	0.776805	0.088434	0.591683
RXFP2	0.654783	1.03225	#N/A	#N/A
RXRA	0.929702	1.00635	0.419707	1.27171
RXRB	0.770098	1.02095	0.695126	1.12434
RXRG	0.103126	1.12291	0.255447	1.41143
S1PR1	0.00630477	0.822302	0.439365	0.794039
S1PR2	0.0385451	1.15842	0.0458242	0.545496
SCTR	0.778022	0.980128	0.948837	0.980949
SDC1	0.163841	1.1041	0.568134	0.841804
SDC2	0.267503	0.923988	0.838176	0.940766
SDC3	0.00992558	0.832319	0.465715	0.803633
SDC4	0.122738	1.11659	0.536315	0.830656
SORT1	0.378278	1.06483	0.283506	1.37801
SSTR1	0.443675	1.05606	0.513788	0.822985
SSTR2	#N/A	#N/A	0.391158	0.772082
SSTR5	0.149797	1.10778	#N/A	#N/A
ST2	#N/A	#N/A	#N/A	#N/A
TACR1	0.639853	1.03377	0.0216626	0.502956
TEK	0.00230538	0.804775	0.747334	0.908141
TGFBR1	0.579989	0.961432	0.736507	0.9039
TGFBR2	5.47e-05	0.749417	0.282384	0.725099
TGFBR3	0.0175362	0.844544	0.156282	0.653424
THRA	0.881334	1.01071	0.439212	1.26292
THRB	0.0181027	1.18309	0.642938	0.870617
TIE1	0.100735	1.12356	0.397988	1.29026
TNFRSF10C	0.14439	1.10942	0.994907	1.00191
TNFRSF10D	0.363821	1.06665	0.200685	0.68271
TNFRSF11A	0.33529	0.933808	0.0888545	0.598723
TNFRSF12A	0.651999	0.968465	0.236632	0.698697
TNFRSF13B	8.43e-05	0.755768	0.00325035	0.405821
TNFRSF13C	0.414088	1.05981	0.0237058	0.507256
TNFRSF14	0.10858	0.892146	0.121057	0.623366
TNFRSF17	4.99e-05	0.748778	0.569056	0.843535
TNFRSF18	0.271429	0.92484	0.799427	0.926905
TNFRSF19	0.333479	0.933555	0.559929	0.839491
TNFRSF1A	0.304931	1.0757	0.0903134	0.597106
TNFRSF1B	0.262758	1.08285	0.160595	0.65604
TNFRSF21	0.219757	1.09105	0.2854	0.725816
TNFRSF25	0.257205	0.922364	0.270341	0.719244
TNFRSF4	0.193657	1.09687	0.90669	1.0357
TNFRSF6B	0.940816	0.994741	#N/A	#N/A
TNFRSF8	0.223767	1.09032	0.580593	0.847877
TNFRSF9	0.0761431	1.13452	0.0802373	0.59024
TRHR	0.511884	1.04772	#N/A	#N/A
TSHR	0.641854	0.967506	0.259341	0.713606
TUBB3	0.549165	0.958298	0.691915	0.888
VIPR1	0.711921	1.02659	0.103596	0.609319
VIPR2	0.681136	0.971214	0.434823	0.791303
PTPN11	0.555631	1.0428	0.768506	1.09167
ICAM2	0.0323938	0.85864	0.0255472	0.509184
ITGAL	#N/A	#N/A	0.100929	0.609766
ITGB2	0.122893	1.11622	0.301189	0.732519
PAK1	0.11533	1.1183	0.519515	0.824377
NCR2	0.568501	1.04138	#N/A	#N/A
TYROBP	0.244939	1.0868	0.575639	0.845926
LCK	0.52653	0.956004	0.259287	0.713783
FCGR3A	0.126503	0.897104	0.447543	0.793457
FCGR3B	0.339927	1.07012	0.530535	0.827474
LOC652578	#N/A	#N/A	#N/A	#N/A
NCR1	0.120533	1.11677	0.404703	0.77943
NCR3	0.023781	0.851362	0.0265942	0.511589
CD247	0.0848691	0.884694	0.101881	0.612885
ZAP70	0.0843316	0.884579	0.419783	0.786358
LCP2	0.508552	1.04809	0.10139	0.609743
LAT	0.865564	1.01211	0.514207	0.822699
PLCG1	0.37253	1.0656	0.72227	1.112
SH3BP2	#N/A	#N/A	0.576883	1.1822
FYN	0.958206	0.996306	0.344572	0.754273
SHC2	0.131182	0.898298	0.380528	1.29946
SHC4	8.87e-05	0.756149	0.595978	0.853783
SHC3	0.501187	0.953315	0.856879	0.947581
SHC1	0.466193	0.949399	0.530018	0.828107
GRB2	0.00236234	1.242	0.592618	0.851781
SOS1	0.113836	1.11889	0.569655	0.84404
SOS2	0.853093	1.01328	0.97141	0.989266
ARAF	0.0010055	1.26502	0.910833	0.966906
BRAF	0.527835	1.04596	0.78952	0.923311
RAF1	6.5e-05	1.32869	0.651239	1.14425
HCST	0.0148702	0.840792	0.0847877	0.594988
CD48	0.0012068	0.793912	0.014484	0.474303
CD244	0.187804	0.910509	0.777458	0.919149
PRKCA	6.7e-07	0.702144	0.136937	0.637986
PRKCG	0.463035	1.05347	0.778642	0.919485
SH2D1B	#N/A	#N/A	0.031891	0.523372
SH2D1A	0.0127664	0.837583	0.104489	0.615037
FAS	0.000248481	0.770282	0.00983679	0.454633
GZMB	0.1593	0.904776	0.288481	0.728023
PRF1	0.219241	0.916273	0.380338	0.769389
CASP3	0.805507	1.01766	0.227187	1.43497
BID	0.616428	0.965008	0.0985755	0.604476
CD3D	0.0167539	0.843386	0.456472	0.800631
CD3E	0.259953	0.923112	0.29506	0.731914
CD3G	0.100724	0.889858	0.247168	0.707542
PTPRC	0.760649	1.02203	0.317339	0.741015
ITK	0.33821	0.93415	0.0167508	0.485793
TEC	0.683489	1.02945	0.684752	0.88572
NCK1	0.207898	0.913495	0.0162284	0.475412
NCK2	0.000220142	0.768309	0.445964	0.795831
GRAP2	0.795103	0.981722	0.0184829	0.490243
PAK2	0.629256	1.03501	0.989088	1.00401
PAK3	0.799507	0.982098	0.720263	0.898679
PAK4	0.000744175	1.27197	0.284667	1.37922
PAK6	0.00067975	1.27452	0.437527	1.26052
PAK7	0.00470998	0.817445	0.0431561	0.545025
RHOA	0.379113	0.939253	0.389055	0.769601
CDC42	0.0908773	0.886533	0.0232375	0.499576
CD28	0.747765	0.977393	0.0456068	0.547782
ICOS	0.77286	1.02077	0.27393	0.72093
MAP3K8	0.0323378	0.858621	0.621964	0.862956
MAP3K14	0.0402748	1.1578	0.102645	0.611033
CTLA4	0.971338	1.00259	0.606376	0.857492
CBLC	0.239585	1.08796	0.446708	1.25478
CBL	0.0581708	0.874132	0.993413	0.997452
CBLB	4.67e-05	1.33621	0.69722	0.890164
CDK4	0.123918	0.89635	0.965577	1.01288
RASGRP1	0.349724	1.06877	0.0195268	0.487296
PDK1	0.000514141	1.28105	0.556331	0.838743
PRKCQ	0.0129887	1.19333	0.0792957	0.591975
TRAC	0.486396	1.05076	#N/A	#N/A
TRAJ1	#N/A	#N/A	#N/A	#N/A
TRAJ2	#N/A	#N/A	#N/A	#N/A
TRAJ3	#N/A	#N/A	#N/A	#N/A
TRAJ4	#N/A	#N/A	#N/A	#N/A
TRAJ5	#N/A	#N/A	#N/A	#N/A
TRAJ6	#N/A	#N/A	#N/A	#N/A
TRAJ7	#N/A	#N/A	#N/A	#N/A
TRAJ8	#N/A	#N/A	#N/A	#N/A
TRAJ9	#N/A	#N/A	#N/A	#N/A
TRAJ10	#N/A	#N/A	#N/A	#N/A
TRAJ11	#N/A	#N/A	#N/A	#N/A
TRAJ12	#N/A	#N/A	#N/A	#N/A
TRAJ13	#N/A	#N/A	#N/A	#N/A
TRAJ14	#N/A	#N/A	#N/A	#N/A
TRAJ15	#N/A	#N/A	#N/A	#N/A
TRAJ16	#N/A	#N/A	#N/A	#N/A
TRAJ17	#N/A	#N/A	#N/A	#N/A
TRAJ18	#N/A	#N/A	#N/A	#N/A
TRAJ19	#N/A	#N/A	#N/A	#N/A
TRAJ20	#N/A	#N/A	#N/A	#N/A
TRAJ21	#N/A	#N/A	#N/A	#N/A
TRAJ22	#N/A	#N/A	#N/A	#N/A
TRAJ23	#N/A	#N/A	#N/A	#N/A
TRAJ24	#N/A	#N/A	#N/A	#N/A
TRAJ25	#N/A	#N/A	#N/A	#N/A
TRAJ26	#N/A	#N/A	#N/A	#N/A
TRAJ27	#N/A	#N/A	#N/A	#N/A
TRAJ28	#N/A	#N/A	#N/A	#N/A
TRAJ29	#N/A	#N/A	#N/A	#N/A
TRAJ30	#N/A	#N/A	#N/A	#N/A
TRAJ31	#N/A	#N/A	#N/A	#N/A
TRAJ32	#N/A	#N/A	#N/A	#N/A
TRAJ33	#N/A	#N/A	#N/A	#N/A
TRAJ34	#N/A	#N/A	#N/A	#N/A
TRAJ35	#N/A	#N/A	#N/A	#N/A
TRAJ36	#N/A	#N/A	#N/A	#N/A
TRAJ37	#N/A	#N/A	#N/A	#N/A
TRAJ38	#N/A	#N/A	#N/A	#N/A
TRAJ39	#N/A	#N/A	#N/A	#N/A
TRAJ40	#N/A	#N/A	#N/A	#N/A
TRAJ41	#N/A	#N/A	#N/A	#N/A
TRAJ42	#N/A	#N/A	#N/A	#N/A
TRAJ43	#N/A	#N/A	#N/A	#N/A
TRAJ44	#N/A	#N/A	#N/A	#N/A
TRAJ45	#N/A	#N/A	#N/A	#N/A
TRAJ46	#N/A	#N/A	#N/A	#N/A
TRAJ47	#N/A	#N/A	#N/A	#N/A
TRAJ48	#N/A	#N/A	#N/A	#N/A
TRAJ49	#N/A	#N/A	#N/A	#N/A
TRAJ50	#N/A	#N/A	#N/A	#N/A
TRAJ52	#N/A	#N/A	#N/A	#N/A
TRAJ53	#N/A	#N/A	#N/A	#N/A
TRAJ54	#N/A	#N/A	#N/A	#N/A
TRAJ56	#N/A	#N/A	#N/A	#N/A
TRAJ57	#N/A	#N/A	#N/A	#N/A
TRAJ58	#N/A	#N/A	#N/A	#N/A
TRAJ59	#N/A	#N/A	#N/A	#N/A
TRAJ61	#N/A	#N/A	#N/A	#N/A
TRAV1-1	#N/A	#N/A	#N/A	#N/A
TRAV1-2	#N/A	#N/A	#N/A	#N/A
TRAV2	#N/A	#N/A	#N/A	#N/A
TRAV3	#N/A	#N/A	#N/A	#N/A
TRAV4	#N/A	#N/A	#N/A	#N/A
TRAV5	#N/A	#N/A	#N/A	#N/A
TRAV7	#N/A	#N/A	#N/A	#N/A
TRAV8-1	#N/A	#N/A	#N/A	#N/A
TRAV8-2	#N/A	#N/A	#N/A	#N/A
TRAV8-3	#N/A	#N/A	#N/A	#N/A
TRAV8-4	#N/A	#N/A	#N/A	#N/A
TRAV8-6	#N/A	#N/A	#N/A	#N/A
TRAV8-7	#N/A	#N/A	#N/A	#N/A
TRAV9-1	#N/A	#N/A	#N/A	#N/A
TRAV9-2	#N/A	#N/A	#N/A	#N/A
TRAV10	#N/A	#N/A	#N/A	#N/A
TRAV12-1	#N/A	#N/A	#N/A	#N/A
TRAV12-2	#N/A	#N/A	#N/A	#N/A
TRAV12-3	#N/A	#N/A	#N/A	#N/A
TRAV13-1	#N/A	#N/A	#N/A	#N/A
TRAV13-2	#N/A	#N/A	#N/A	#N/A
TRAV14DV4	#N/A	#N/A	#N/A	#N/A
TRAV16	#N/A	#N/A	#N/A	#N/A
TRAV17	#N/A	#N/A	#N/A	#N/A
TRAV18	#N/A	#N/A	#N/A	#N/A
TRAV19	#N/A	#N/A	#N/A	#N/A
TRAV20	#N/A	#N/A	#N/A	#N/A
TRAV21	#N/A	#N/A	#N/A	#N/A
TRAV22	#N/A	#N/A	#N/A	#N/A
TRAV23DV6	#N/A	#N/A	#N/A	#N/A
TRAV24	#N/A	#N/A	#N/A	#N/A
TRAV25	#N/A	#N/A	#N/A	#N/A
TRAV26-1	#N/A	#N/A	#N/A	#N/A
TRAV26-2	#N/A	#N/A	#N/A	#N/A
TRAV27	#N/A	#N/A	#N/A	#N/A
TRAV29DV5	#N/A	#N/A	#N/A	#N/A
TRAV30	#N/A	#N/A	#N/A	#N/A
TRAV34	#N/A	#N/A	#N/A	#N/A
TRAV35	#N/A	#N/A	#N/A	#N/A
TRAV36DV7	#N/A	#N/A	#N/A	#N/A
TRAV38-1	#N/A	#N/A	#N/A	#N/A
TRAV38-2DV8	#N/A	#N/A	#N/A	#N/A
TRAV39	#N/A	#N/A	#N/A	#N/A
TRAV40	#N/A	#N/A	#N/A	#N/A
TRAV41	#N/A	#N/A	#N/A	#N/A
TRBC1	#N/A	#N/A	#N/A	#N/A
TRBC2	#N/A	#N/A	#N/A	#N/A
TRBD1	#N/A	#N/A	#N/A	#N/A
TRBD2	#N/A	#N/A	#N/A	#N/A
TRBJ1-1	#N/A	#N/A	#N/A	#N/A
TRBJ1-2	#N/A	#N/A	#N/A	#N/A
TRBJ1-3	#N/A	#N/A	#N/A	#N/A
TRBJ1-4	#N/A	#N/A	#N/A	#N/A
TRBJ1-5	#N/A	#N/A	#N/A	#N/A
TRBJ1-6	#N/A	#N/A	#N/A	#N/A
TRBJ2-1	#N/A	#N/A	#N/A	#N/A
TRBJ2-2	#N/A	#N/A	#N/A	#N/A
TRBJ2-3	#N/A	#N/A	#N/A	#N/A
TRBJ2-4	#N/A	#N/A	#N/A	#N/A
TRBJ2-5	#N/A	#N/A	#N/A	#N/A
TRBJ2-6	#N/A	#N/A	#N/A	#N/A
TRBJ2-7	#N/A	#N/A	#N/A	#N/A
TRBV2	#N/A	#N/A	#N/A	#N/A
TRBV3-1	#N/A	#N/A	#N/A	#N/A
TRBV4-1	#N/A	#N/A	#N/A	#N/A
TRBV4-2	#N/A	#N/A	#N/A	#N/A
TRBV4-3	#N/A	#N/A	#N/A	#N/A
TRBV5-1	#N/A	#N/A	#N/A	#N/A
TRBV5-4	#N/A	#N/A	#N/A	#N/A
TRBV5-5	#N/A	#N/A	#N/A	#N/A
TRBV5-6	#N/A	#N/A	#N/A	#N/A
TRBV5-7	#N/A	#N/A	#N/A	#N/A
TRBV5-8	#N/A	#N/A	#N/A	#N/A
TRBV6-1	#N/A	#N/A	#N/A	#N/A
TRBV6-2	#N/A	#N/A	#N/A	#N/A
TRBV6-3	#N/A	#N/A	#N/A	#N/A
TRBV6-4	#N/A	#N/A	#N/A	#N/A
TRBV6-5	#N/A	#N/A	#N/A	#N/A
TRBV6-6	#N/A	#N/A	#N/A	#N/A
TRBV6-7	#N/A	#N/A	#N/A	#N/A
TRBV6-8	#N/A	#N/A	#N/A	#N/A
TRBV6-9	#N/A	#N/A	#N/A	#N/A
TRBV7-2	#N/A	#N/A	#N/A	#N/A
TRBV7-3	#N/A	#N/A	#N/A	#N/A
TRBV7-4	#N/A	#N/A	#N/A	#N/A
TRBV7-6	#N/A	#N/A	#N/A	#N/A
TRBV7-7	#N/A	#N/A	#N/A	#N/A
TRBV7-8	#N/A	#N/A	#N/A	#N/A
TRBV7-9	#N/A	#N/A	#N/A	#N/A
TRBV9	#N/A	#N/A	#N/A	#N/A
TRBV10-1	#N/A	#N/A	#N/A	#N/A
TRBV10-2	#N/A	#N/A	#N/A	#N/A
TRBV10-3	#N/A	#N/A	#N/A	#N/A
TRBV11-1	#N/A	#N/A	#N/A	#N/A
TRBV11-2	#N/A	#N/A	#N/A	#N/A
TRBV11-3	#N/A	#N/A	#N/A	#N/A
TRBV12-3	#N/A	#N/A	#N/A	#N/A
TRBV12-4	#N/A	#N/A	#N/A	#N/A
TRBV12-5	#N/A	#N/A	#N/A	#N/A
TRBV13	#N/A	#N/A	#N/A	#N/A
TRBV14	#N/A	#N/A	#N/A	#N/A
TRBV15	#N/A	#N/A	#N/A	#N/A
TRBV16	#N/A	#N/A	#N/A	#N/A
TRBV17	#N/A	#N/A	#N/A	#N/A
TRBV18	#N/A	#N/A	#N/A	#N/A
TRBV19	#N/A	#N/A	#N/A	#N/A
TRBV20-1	#N/A	#N/A	#N/A	#N/A
TRBV24-1	#N/A	#N/A	#N/A	#N/A
TRBV25-1	#N/A	#N/A	#N/A	#N/A
TRBV27	#N/A	#N/A	#N/A	#N/A
TRBV28	#N/A	#N/A	#N/A	#N/A
TRBV29-1	#N/A	#N/A	#N/A	#N/A
TRBV30	#N/A	#N/A	#N/A	#N/A
TRDC	#N/A	#N/A	#N/A	#N/A
TRDD1	#N/A	#N/A	#N/A	#N/A
TRDD2	#N/A	#N/A	#N/A	#N/A
TRDD3	#N/A	#N/A	#N/A	#N/A
TRDJ1	#N/A	#N/A	#N/A	#N/A
TRDJ2	#N/A	#N/A	#N/A	#N/A
TRDJ3	#N/A	#N/A	#N/A	#N/A
TRDJ4	#N/A	#N/A	#N/A	#N/A
TRDV1	#N/A	#N/A	#N/A	#N/A
TRDV2	#N/A	#N/A	#N/A	#N/A
TRDV3	#N/A	#N/A	#N/A	#N/A
TRGV9	#N/A	#N/A	#N/A	#N/A
TRGV8	#N/A	#N/A	#N/A	#N/A
TRGV5	#N/A	#N/A	#N/A	#N/A
TRGV4	#N/A	#N/A	#N/A	#N/A
TRGV3	#N/A	#N/A	#N/A	#N/A
TRGV2	#N/A	#N/A	#N/A	#N/A
TRGJP2	#N/A	#N/A	#N/A	#N/A
TRGJP1	#N/A	#N/A	#N/A	#N/A
TRGJP	#N/A	#N/A	#N/A	#N/A
TRGJ2	#N/A	#N/A	#N/A	#N/A
TRGJ1	#N/A	#N/A	#N/A	#N/A
TRGC2	#N/A	#N/A	#N/A	#N/A
TRGC1	#N/A	#N/A	#N/A	#N/A
TRAV6	#N/A	#N/A	#N/A	#N/A
ADAM28	0.559639	0.959284	0.548854	0.8354
CD180	0.12889	0.897647	0.752123	0.909848
BLK	0.00472049	0.817902	0.216441	0.692259
MS4A1	0.278291	1.08016	0.196418	0.680496
GNG7	1.98e-06	0.713362	0.310874	0.739054
MICAL3	0.489431	1.05034	0.396625	0.774354
SPIB	0.224173	0.917346	0.242118	0.706025
FCRL2	0.73045	1.02474	0.135671	0.639491
TCL1A	0.864555	0.987945	0.159897	0.658551
AKNA	0.167525	0.906526	0.641862	0.870212
ARHGAP25	0.327369	0.932689	0.0505912	0.555695
CD27	0.00264562	0.80752	0.0528608	0.55878
CD38	0.0823907	0.883683	0.0246816	0.503191
CLEC17A	0.474836	1.05212	0.00442779	0.421633
CLEC9A	0.147155	0.902065	0.000644743	0.342619
CLECL1	0.00659683	0.823733	0.126326	0.629939
AIM2	0.148187	1.10823	0.0166626	0.476553
BIRC3	0.656454	0.968858	0.162941	0.65795
BRIP1	#N/A	#N/A	0.717909	0.897592
CCNB1	0.00177873	1.24945	0.128003	1.5783
DUSP2	0.444906	1.05592	0.0175319	0.491858
ESCO2	0.526555	1.04599	0.631142	1.15426
ETS1	0.042742	0.865851	0.167041	0.660582
EXO1	3.36e-07	1.43912	0.171529	1.50716
EXOC6	0.0766903	1.13444	0.153898	0.643398
IARS	0.244236	1.08629	0.872409	1.0494
KIF11	2.19e-05	1.35229	0.796696	1.08001
KNTC1	0.0147704	1.1908	0.277759	1.38334
NUF2	0.61134	1.03685	0.480017	1.23458
PRC1	5.84e-07	1.42842	0.0980821	1.64644
PSAT1	0.419131	0.944126	0.0839895	0.596505
RGS1	0.810528	1.01737	0.0385304	0.536403
RTKN2	0.00277441	1.23771	0.820318	1.07024
SAMSN1	0.466084	1.05344	0.0623149	0.56719
SELL	0.081083	0.883305	0.0138784	0.477635
TRAT1	0.0437773	0.866372	0.100008	0.611231
AHSA1	0.237678	1.08753	0.27005	1.38962
C1GALT1C1	0.00469206	0.81736	0.716096	1.11533
CCT6B	0.000291017	0.772624	0.064935	0.573541
CD37	0.940121	1.00543	0.0678571	0.573981
CD69	0.0943186	0.887046	0.135273	0.640586
CETN3	0.000831019	1.27045	0.234247	0.697533
CSE1L	0.179641	1.10007	0.942785	1.02158
GEMIN6	0.543955	1.04406	0.879438	1.04633
GPT2	0.0367551	1.16011	0.776939	1.08829
GZMA	0.056479	0.872967	0.585548	0.849791
GZMH	0.929374	1.00633	0.422436	0.786371
GZMK	0.00955735	0.831276	0.170445	0.664207
MPZL1	0.204166	0.913791	0.650832	1.14471
NKG7	0.816158	0.98362	0.42895	0.78957
PIK3IP1	0.01123	0.835062	0.24136	0.703115
PTRH2	0.324257	0.932163	0.397427	0.774882
TIMM13	0.0261518	1.17165	0.0814439	1.68555
ABHD3	0.162877	1.10435	0.527367	1.20768
ANXA2P2	#N/A	#N/A	#N/A	#N/A
AQP3	0.210982	1.09318	0.680904	0.884022
ATHL1	0.0576605	0.87367	0.986932	0.995107
BMI1	0.783029	0.980591	0.497451	0.815974
BZW2	0.000392367	1.28658	0.877101	0.954714
CD63	0.439888	1.05651	0.394502	0.773339
COL4A1	1.09e-05	1.36761	0.117301	1.61191
ELMO2	1.77e-07	1.45003	0.390199	0.770285
GLIPR1	0.00384531	0.812262	0.364292	0.762412
GSS	0.698063	1.02802	0.534754	1.2035
IFITM2	0.623642	0.965728	0.045981	0.541974
ITGB1	0.0608681	0.874207	0.375145	0.76671
KLF5	0.387802	0.940464	0.300376	0.734467
LSP1	0.184357	0.909371	0.861415	0.949099
NDUFB9	#N/A	#N/A	0.473248	0.80545
PKM2	0.00186893	1.24914	#N/A	#N/A
SFXN3	0.444788	0.947095	0.955153	0.983317
SIRPG	0.103374	0.890714	0.603834	0.856674
SMAD4	0.000862801	0.787902	0.796784	1.0798
STX4	0.190433	1.09761	0.50086	0.817233
TRADD	0.0366162	0.861619	0.0324749	0.508466
XRCC6	0.574341	0.960797	0.00618514	0.409277
ACTN4	0.00132337	1.25777	0.889596	0.959096
ADAM12	0.73521	0.976217	0.246168	0.70538
ADCY9	0.159466	1.10518	0.424679	0.785809
F13A1	0.00255517	0.805743	0.25259	0.708781
FKBP4	9.07e-05	1.32156	0.030713	1.91148
GLUD1	0.70805	0.973728	0.13963	0.637172
GM2A	#N/A	#N/A	0.238356	0.701199
GUSB	0.330604	0.933215	0.785621	1.08451
NOL11	0.993154	0.999382	0.740494	0.905271
NTRK1	0.763729	0.978888	0.0659979	0.572254
RNF128	0.807525	1.01748	0.626757	0.864749
SIGLEC1	0.039383	1.1577	0.988348	0.995615
TOX4	0.82857	1.01551	0.793429	0.924506
UBA52	0.32649	0.932658	0.0853281	0.595288
ATM	0.596275	0.963108	0.723847	0.899569
CASQ1	0.423943	1.05855	0.749867	1.09984
CD300E	0.00929554	0.831286	0.968227	0.988241
DARS	0.511788	0.954242	0.35329	0.757094
DOCK9	0.66002	1.03178	0.454613	0.799351
EXOSC9	0.0637235	1.14084	0.324497	0.743431
EZH2	0.00222601	1.24245	0.894975	1.04016
GDE1	0.279379	1.08002	0.52835	0.826534
NCOA4	0.00614243	0.823035	0.746403	0.907845
NEFL	#N/A	#N/A	0.290321	0.727577
PTGS1	0.0549143	1.14688	0.0952173	0.601581
REPS1	0.0141934	1.19043	0.19221	1.47659
SDPR	0.000131228	0.760822	0.429535	0.790112
SIGLEC14	#N/A	#N/A	0.149822	0.649
SIGLEC6	#N/A	#N/A	0.826281	0.936528
TAL1	0.151225	1.10758	0.974997	1.00942
TFEC	0.176975	0.908529	0.880129	1.04605
TIPIN	0.527425	0.95613	0.953959	0.982914
TPK1	0.031697	0.858022	0.224327	0.69424
UQCRB	0.146721	1.10879	0.286822	0.725933
USP9Y	0.231347	0.918241	#N/A	#N/A
WIPF1	6.61e-05	0.751812	0.165612	0.659408
ZCRB1	#N/A	#N/A	0.461024	1.24618
ACAP1	0.580028	0.961477	0.64899	0.873153
APOL3	0.0189038	1.18159	0.0164333	0.475864
ARHGAP10	0.0218359	0.849502	0.141487	0.644986
ATP10D	0.357263	1.06763	0.550896	0.836774
CD160	0.00371972	0.813569	0.0994319	0.608388
CD55	0.363323	1.06697	0.623861	0.863446
CFLAR	#N/A	#N/A	0.104088	0.611606
DAPP1	0.0797736	0.882751	0.214383	0.688339
FCRL6	0.892557	0.990472	0.151468	0.650467
GZMM	0.109451	0.892387	0.703315	0.89262
HAPLN3	0.0550463	0.872487	0.521139	0.825535
IFI16	0.0508954	0.869835	0.0209737	0.493281
LIME1	0.187569	1.09854	0.656694	1.14221
LTK	0.800544	1.01817	0.243371	0.705617
SETD7	0.3196	1.07342	0.224523	1.43881
SIK1	0.907232	0.991724	0.971181	0.989164
TRIB2	0.776554	1.0204	0.886688	0.958239
ACP5	0.0319411	1.16476	0.219549	0.689579
BTN3A2	0.322476	0.932058	0.0484943	0.552181
C1orf54	0.0312913	0.857786	0.245691	0.706194
CARD8	#N/A	#N/A	0.669538	1.13644
CD33	0.648741	0.968073	0.544291	0.834217
CD36	0.205739	0.913877	0.580076	0.847745
CDK5	0.652907	1.03245	0.977042	0.991429
KLRF1	0.00355747	0.812507	0.0800138	0.590155
LGALS1	0.0823567	0.883679	0.632134	0.866826
MAPK7	0.298474	0.928785	0.0661965	0.575476
KLHL7	0.717006	1.02617	0.403469	0.779236
KRT80	0.0186478	1.1818	0.0901956	0.593096
LAMC1	#N/A	#N/A	0.796679	0.925915
LCORL	0.7759	1.02039	0.89386	0.960878
LMNB1	1.11e-07	1.45886	0.149873	1.54537
MEIS3P1	#N/A	#N/A	#N/A	#N/A
FABP1	0.60175	1.03776	#N/A	#N/A
FADD	#N/A	#N/A	0.826869	0.936271
MFAP3L	0.398344	0.941671	0.956464	0.983732
MINPP1	0.697478	0.972627	0.278759	0.720096
RPS24	0.251661	1.08492	0.142004	0.643709
RPS7	8.72e-06	0.728133	0.19248	0.678042
RPS9	2.8e-05	0.740364	0.668587	0.879849
DBNL	0.0125567	1.19576	0.675846	1.13346
FAM129C	0.00249975	0.806642	0.35551	0.759438
FCRL1	#N/A	#N/A	0.131379	0.637418
FCRL3	0.0230698	0.850757	0.157737	0.65611
FCRL5	0.405183	0.942627	0.0682197	0.577726
FCRLA	#N/A	#N/A	0.0258693	0.510166
HDAC9	0.679588	1.02982	0.295817	1.36918
HVCN1	0.524704	1.0465	0.312097	0.738917
KIAA0226	0.0169723	1.18558	0.827675	0.93665
NCF1	0.81184	0.983178	0.479024	0.808937
NCF1B	0.846187	0.986287	#N/A	#N/A
P2RY10	0.290664	0.927449	0.0581507	0.562236
SP100	0.0618822	1.14188	0.0232335	0.493791
TXNIP	0.0102151	0.832573	0.0230461	0.503015
STAP1	0.653426	0.968584	0.0015405	0.373578
TAGAP	0.296155	1.07738	0.327368	0.745689
ZCCHC2	0.784379	1.01962	0.517858	1.21283
AICDA	0.0559481	0.873072	0.0818103	0.585087
CCNA2	0.000353074	1.28911	0.160531	1.52341
CDKN3	1.09e-05	1.36718	0.148079	1.54797
CLCN5	0.891797	0.990377	0.115128	1.60826
ENPP1	0.00344799	1.23157	0.588952	0.850389
FCER1A	6.42e-11	0.624088	0.218925	0.693398
FCRL4	#N/A	#N/A	0.711436	0.895226
MYC	0.129316	0.897047	0.9454	0.979617
RUNX2	0.0033095	0.811329	0.0908305	0.597068
SORL1	0.763959	0.978875	0.324273	0.741413
SOX5	0.938066	1.00551	0.289305	0.727861
STAT5A	2.02e-09	0.651933	0.0532624	0.558688
STAT5B	0.000259306	0.771174	0.0132427	0.469887
TLR9	0.709689	1.02687	0.623417	0.863549
CLEC5A	0.387411	1.06343	0.302405	0.731083
FOXP3	0.0615282	1.14203	0.496442	0.815657
ITGA4	0.231431	0.918186	0.897379	0.962131
L1CAM	0.499155	0.953067	0.481603	0.809801
[truncated: 586 more rows]

## Sheet: Sheet1
				A组			B组
				AZGP1			ABCB4
				B2M			ABCB9
				CALR			ACAP1
				CANX			ACHE
				CD1A			ACP5
				CD1B			ADAM28
				CD1C			ADAMDEC1
				CD1D			ADAMTS3
				CD1E			ADRB2
				CD4			AIF1
				CD8A			AIM2
				CD8B			ALOX15
				CD74			ALOX5
				CREB1			AMPD1
				CTSB			ANGPT4
				CTSE			ANKRD55
				CTSL1			APOBEC3A
				CTSS			APOBEC3G
				FCER1G			APOL3
				FCGRT			APOL6
				PDIA3			AQP9
				HFE			ARHGAP22
				HLA-A			ARRB1
				HLA-B			ASGR1
				HLA-C			ASGR2
				HLA-DMA			ATHL1
				HLA-DMB			ATP8B4
				HLA-DOA			ATXN8OS
				HLA-DOB			AZU1
				HLA-DPA1			BACH2
				HLA-DPB1			BANK1
				HLA-DQA1			BARX2
				HLA-DQA2			BCL11B
				HLA-DQB1			BCL2A1
				HLA-DRA			BCL7A
				HLA-DRB1			BEND5
				HLA-DRB3			BFSP1
				HLA-DRB4			BHLHE41
				HLA-DRB5			BIRC3
				HLA-E			BLK
				HLA-F			BMP2K
				HLA-G			BPI
				HLA-H			BRAF
				MR1			BRSK2
				HSPA1A			BST1
				HSPA1B			BTNL8
				HSPA1L			C11orf80
				HSPA2			C1orf54
				HSPA4			C3AR1
				HSPA5			C5AR1
				HSPA6			C5AR2
				HSPA8			CA8
				HSP90AA1			CAMP
				HSP90AB1			CASP5
				ICAM1			CCDC102B
				IFNA1			CCL1
				IFNA2			CCL13
				IFNA4			CCL14
				IFNA5			CCL17
				IFNA6			CCL18
				IFNA7			CCL19
				IFNA8			CCL20
				IFNA10			CCL22
				IFNA13			CCL23
				IFNA14			CCL4
				IFNA16			CCL5
				IFNA17			CCL7
				IFNA21			CCL8
				IFNG			CCND2
				KIR2DL1			CCR10
				KIR2DL2			CCR2
				KIR2DL3			CCR3
				KIR2DL4			CCR5
				KIR2DS1			CCR6
				KIR2DS3			CCR7
				KIR2DS4			CD160
				KIR2DS5			CD180
				KIR3DL1			CD19
				KIR3DL2			CD1A
				KLRC1			CD1B
				KLRC2			CD1C
				KLRC3			CD1D
				KLRD1			CD1E
				LTA			CD2
				CIITA			CD209
				MICA			CD22
				MICB			CD244
				NFYA			CD247
				NFYB			CD27
				NFYC			CD28
				LGMN			CD300A
				PSMB8			CD33
				PSMC1			CD37
				PSMC2			CD38
				PSMC3			CD3D
				PSMC4			CD3E
				PSMC5			CD3G
				PSMC6			CD4
				PSMD1			CD40
				PSMD2			CD40LG
				PSMD3			CD5
				PSMD4			CD6
				PSMD5			CD68
				PSMD7			CD69
				PSMD8			CD7
				PSMD10			CD70
				PSMD11			CD72
				PSMD13			CD79A
				PSME1			CD79B
				PSME2			CD80
				RELB			CD86
				RFX5			CD8A
				RFXAP			CD8B
				SLC10A2			CD96
				TAP1			CDA
				TAP2			CDC25A
				TAPBP			CDH12
				THBS1			CDHR1
				SHFM1			CDK6
				KLRC4			CEACAM3
				AP3B1			CEACAM8
				RFXANK			CEMP1
				PSMD6			CFP
				PSME3			CHI3L1
				PSMD14			CHI3L2
				CLEC4M			CHST15
				IFI30			CHST7
				PROCR			CLC
				ADRM1			CLCA3P
				KIAA0368			CLEC10A
				TRPC4AP			CLEC2D
				CD209			CLEC4A
				UBXN1			CLEC7A
				ERAP1			CLIC2
				TAPBPL			CMA1
				KIR2DL5A			COL8A2
				ERAP2			COLQ
				ULBP3			CPA3
				ULBP2			CR2
				ULBP1			CREB5
				KIR3DL3			CRISP3
				RAET1E			CRTAM
				RAET1L			CRYBB1
				UBR1			CSF1
				RAET1G			CSF2
				PDIA2			CSF3R
				HAMP			CST7
				PI3			CTLA4
				CAMP			CTSG
				DEFB4			CTSW
				PPBP			CXCL10
				REG3G			CXCL11
				CXCL14			CXCL13
				CXCL16			CXCL3
				SLPI			CXCL5
				IL8			CXCL9
				CXCL10			CXCR1
				CXCL9			CXCR2
				CXCL5			CXCR5
				CXCL11			CXCR6
				CXCL6			CXorf57
				CXCL1			CYP27A1
				CXCL12			CYP27B1
				CXCL13			DACH1
				CXCL2			DAPK2
				PF4			DCSTAMP
				XCL1			DEFA4
				CXCL3			DENND5B
				DEFB103A			DEPDC5
				CCL13			DGKA
				CCL1			DHRS11
				DEFB1			DHX58
				CCL8			DPEP2
				ELANE			DPP4
				DEFB103B			DSC1
				DEFA3			DUSP2
				DEFA1			EAF2
				TMSB10			EBI3
				DEFA6			EFNA5
				DEFA5			EGR2
				DEFA4			ELANE
				LCN2			EMR1
				LCN1			EMR2
				COLEC10			EMR3
				BPI			EPB41
				S100A9			EPHA1
				S100A8			EPN2
				DCD			ETS1
				LCN6			ETV3
				S100A12			FAIM3
				HTN3			FAM124B
				LCN8			FAM174B
				LOC728358			FAM198B
				CCR10			FAM212B
				CELA1			FAM65B
				DEFB106A			FASLG
				PENK			FBXL8
				BPIL2			FCER1A
				MMP12			FCER2
				BPIL3			FCGR2B
				LEAP2			FCGR3B
				SFTPD			FCN1
				LCN9			FCRL2
				BPIL1			FES
				PTGDS			FFAR2
				TMSB4X			FLJ13197
				PGLYRP1			FLT3LG
				ZC3HAV1			FLVCR2
				TMSB15A			FOSB
				S100B			FOXP3
				S100A13			FPR1
				S100A6			FPR2
				DEFB119			FPR3
				DEFB107A			FRK
				DEFB105A			FRMD4A
				SERPIND1			FRMD8
				DEFB129			FZD2
				DEFB127			FZD3
				S100P			GAL3ST4
				S100A7			GALR1
				DEFB104A			GFI1
				DEFB126			GGT5
				DEFB106B			GIPR
				DEFB104B			GNG7
				DEFB107B			GNLY
				PGLYRP3			GPC4
				PGLYRP2			GPR1
				S100A10			GPR171
				S100A2			GPR18
				DEFB125			GPR183
				DEFB123			GPR19
				DEFB105B			GPR25
				DEFB132			GPR65
				C20orf185			GPR97
				LCN12			GRAP2
				PGLYRP4			GSTT1
				S100A11			GUSBP11
				S100A5			GYPE
				S100A3			GZMA
				S100A1			GZMB
				DEFB128			GZMH
				DEFB108B			GZMK
				HTN1			GZMM
				LMBR1L			HAL
				S100A7A			HCK
				DEFB118			HDC
				COLEC12			HESX1
				TMSB4Y			HHEX
				DEFB131			HIC1
				DEFB134			HIST1H2AE
				DEFB130			HIST1H2BG
				DEFB124			HK3
				DEFB121			HLA-DOB
				DEFB116			HLA-DQA1
				DEFB115			HMGB3P30
				DEFB114			HNMT
				DEFB113			HOXA1
				DEFB112			HPGDS
				DEFB110			HPSE
				TMSB15B			HRH1
				DEFB133			HSPA6
				S100Z			HTR2B
				MAVS			ICA1
				TMSL3			ICOS
				S100A14			IDO1
				LCN10			IFI44L
				S100A16			IFNA10
				DEFB137			IFNG
				DEFB136			IGHD
				DEFB117			IGHE
				DEFB111			IGHM
				ZC3HAV1L			IGKC
				S100A7L2			IGLL3P
				LOC731414			IGSF6
				LOC730963			IL12B
				COLEC2			IL12RB2
				DEFB4P			IL17A
				C20orf186			IL18R1
				IFNAR1			IL18RAP
				AZU1			IL1A
				LOC729523			IL1B
				LOC100130154			IL1RL1
				LOC100134379			IL21
				LOC100134289			IL26
				LOC100129216			IL2RA
				DEFA1A3			IL2RB
				LOC100131433			IL3
				LCN1L1			IL4
				S100G			IL4R
				LOC648637			IL5
				LOC100130969			IL5RA
				LOC100133267			IL7
				LOC100133128			IL7R
				LOC100128174			IL9
				TCHHL1			IRF8
				TINAGL1			ITK
				IFNGR1			KCNA3
				SLC22A17			KCNG2
				WFIKKN1			KIAA0226L
				WFDC2			KIAA0754
				IL6			KIR2DL1
				UMODL1			KIR2DL4
				TGFB1			KIR2DS4
				PF4V1			KIR3DL2
				MMP9			KIRREL
				KAL1			KLRB1
				TLR4			KLRC3
				SPAG11B			KLRC4
				A2M			KLRD1
				NFKB1			KLRF1
				APOBEC3G			KLRG1
				FABP6			KLRK1
				NOD2			KRT18P50
				MBL2			KYNU
				SFTPA1B			LAG3
				RBP1			LAIR2
				TLR2			LAMP3
				SLC40A1			LAT
				PLAU			LCK
				IL1B			LEF1
				PAEP			LHCGR
				HFE2			LILRA2
				MUC5AC			LILRA3
				OBP2A			LILRA4
				PLTP			LILRB2
				MX1			LIME1
				DDX58			LINC00597
				IL29			LINC00921
				IRF3			LOC100130100
				SFTPA2			LOC126987
				SFTPA2B			LRMP
				LPA			LST1
				LBP			LTA
				RBP4			LTB
				SFTPA1			LTC4S
				NOX4			LY86
				LTF			LY9
				IFNB1			MAGEA11
				RBP5			MAK
				FABP7			MAN1A1
				FABP5			MANEA
				FABP3			MAP3K13
				FABP2			MAP4K1
				FABP4			MAP4K2
				R3HDML			MAP9
				C20orf71			MARCH3
				C20orf114			MARCO
				OASL			MAST1
				CRABP2			MBL2
				CRABP1			MEFV
				RBP7			MEP1A
				DUOX1			MGAM
				OBP2B			MICAL3
				RBP2			MMP12
				LCN15			MMP25
				CETP			MMP9
				FABP12			MNDA
				FABP9			MROH7
				PLUNC			MS4A1
				LCNL1			MS4A2
				C8G			MS4A3
				SPAG11A			MS4A6A
				PI15			MSC
				NOX1			MXD1
				PMP2			MYB
				APOD			MZB1
				ORM2			NAALADL1
				ORM1			NCF2
				TNF			NCR3
				CTSG			NFE2
				PRTN3			NIPSNAP3B
				MAPK1			NKG7
				PML			NLRP3
				AEN			NMBR
				CYBB			NME8
				C20orf70			NOD2
				ISG20			NOX3
				BCL3			NPAS1
				ISG20L2			NPIPB15
				NOX5			NPL
				NOX3			NR4A3
				DUOX2			NTN3
				TLR3			NTRK1
				TFRC			ORC1
				IFIH1			OSM
				LRP1			P2RX1
				TRIM5			P2RX5
				IDO1			P2RY10
				GDF15			P2RY13
				NEDD4			P2RY14
				ADIPOQ			P2RY2
				STAT3			PADI4
				STAT1			PAQR5
				IL28A			PASK
				SOCS3			PAX7
				SEMG1			PBXIP1
				TNFSF10			PCDHA5
				CCL20			PDCD1
				SOCS1			PDCD1LG2
				RNASEL			PDE6C
				IRF1			PDK1
				IL15			PGLYRP1
				APOBEC3F			PIK3IP1
				RARRES3			PKD2L2
				CHIT1			PLA1A
				CD40			PLA2G7
				TLR7			PLCH2
				PPIA			PLEKHF1
				ZYX			PLEKHG3
				NLRX1			PMCH
				PGC			PNOC
				VEGFA			PPBP
				IKBKE			PPFIBP1
				ISG15			PRF1
				DHX58			PRG2
				TNFAIP3			PRR5L
				TFR2			PSG2
				FCN2			PTGDR
				MUC4			PTGER2
				F2R			PTGIR
				ELN			PTPRCAP
				IL27			PTPRG
				MAPT			PVRIG
				LYZ			QPCT
				CCL5			RAB27B
				LEP			RALGPS2
				CYLD			RASA3
				KLKB1			RASGRP2
				CST4			RASGRP3
				CSRP1			RASSF4
				MAPK14			RCAN3
				JUN			REN
				ITGAV			RENBP
				IRF5			REPS2
				CCR6			RGS1
				IL12B			RGS13
				TLR8			RNASE2
				GNLY			RNASE6
				CD81			RPL10L
				EIF2AK2			RPL3P7
				APOM			RRP12
				CACYBP			RRP9
				NOD1			RSAD2
				MAPK8			RYR1
				MAPK3			S100A12
				BST2			S1PR5
				BPHL			SAMSN1
				PLA2G2A			SCN9A
				GRN			SEC31B
				NEWENTRY			SELL
				PDGFRA			SEPT5
				GNAI1			SEPT8
				WNT5A			SERGEF
				FURIN			SH2D1A
				ADAR			SIGLEC1
				TYK2			SIK1
				NOS2			SIRPG
				TRAF3			SIT1
				TPT1			SKA1
				TPM2			SKAP1
				NEO1			SLAMF1
				AHNAK			SLAMF8
				TLR1			SLC12A1
				TK2			SLC12A8
				PRDX2			SLC15A3
				MX2			SLC2A6
				FGF2			SLC7A10
				FGA			SLCO5A1
				TCF7L2			SMPD3
				F2RL1			SMPDL3B
				DAK			SOCS1
				MSR1			SP140
				NFKBIZ			SPAG4
				LMBR1			SPIB
				SPINLW1			SPOCK2
				SRC			SSX1
				MPO			ST3GAL6
				ELAVL1			ST6GALNAC4
				ROBO3			ST8SIA1
				SP1			STAP1
				SOD1			STEAP4
				PDF			STXBP6
				DLL4			TARDBPP1
				ECD			TBX21
				SLC11A1			TCF7
				DMBT1			TCL1A
				TMEM173			TEC
				SKIV2L			TEP1
				SEMG2			TGM5
				DES			TLR2
				DCK			TLR7
				DAXX			TLR8
				TNFRSF10A			TMEM156
				TNFRSF10B			TMEM255A
				EED			TNFAIP6
				CCL4			TNFRSF10C
				LIMS1			TNFRSF11A
				LALBA			TNFRSF13B
				APOBEC3H			TNFRSF17
				TMPRSS6			TNFRSF4
				SPINK5			TNFSF14
				MARCO			TNIP3
				BECN1			TPSAB1
				TNFSF11			TRAC
				KNG1			TRAF4
				CSK			TRAT1
				KLRK1			TRAV12-2
				KCNH2			TRAV13-1
				JUND			TRAV13-2
				JAK1			TRAV21
				CLDN4			TRAV8-6
				CCL28			TRAV9-2
				RNASE3			TRBC1
				RN7SL1			TRDC
				IRF7			TREM1
				IREB2			TREM2
				ILK			TREML2
				IL18			TRIB2
				IL17A			TRPM4
				LTB4R			TRPM6
				APOBEC3A			TSHR
				MASP2			TTC38
				TRIM27			TXK
				RELA			TYR
				IL7R			UBASH3A
				IL1A			UGT1A8
				PTX3			UGT2B17
				IFNAR2			UPK3A
				IFN1@			VILL
				SYTL1			VNN1
				APOBEC3C			VNN2
				DDX17			VNN3
				PTGS2			VPREB3
				HTR1A			WNT5B
				SEPT-7			WNT7A
				CD40LG			ZAP70
				CD14			ZBP1
				MASP1			ZBTB10
				PROC			ZBTB32
				MAP2K2			ZFP36L2
				MAP2K1			ZNF135
				HRG			ZNF165
				NDRG1			ZNF204P
				IRF9			ZNF222
				TRIM22			ZNF286A
				LANCL1			ZNF324
				PPP4C			ZNF442
				HMOX1
				HMGB1
				RNASE7
				ABCC4
				HGF
				HDAC1
				IL28RA
				PLSCR1
				BACH2
				TANK
				PIK3CG
				ARRB1
				RSAD2
				STAB2
				TBK1
				PDYN
				PDGFRB
				PDCD1
				PCSK2
				PCSK1
				ARG2
				AQP9
				FASLG
				APOH
				BIRC5
				ANXA6
				IL22
				VTN
				VIM
				VCAM1
				PRDX1
				GFAP
				GBP2
				ALB
				SLC29A3
				OAS1
				AGER
				UNC93B1
				TNFSF4
				NOS1
				ACTG1
				ACTA1
				ACO1
				SERPINA3
				IL8RA
				CCL15
				CCL14
				CCL16
				CCL19
				CCL18
				CCL17
				CCL26
				CCL22
				CCR3
				CCL4L2
				CCBP2
				CCR7
				CCL27
				CCR8
				CCRL1
				CCL2
				CCL21
				CCL7
				CCL3
				CCL11
				CCR5
				CCL23
				CCL25
				CCL3L3
				CCL4L1
				CCL3L1
				CCR1
				CCL24
				XCL2
				CXCR4
				CXCR6
				CCR4
				FAM19A5
				FAM19A3
				FAM19A4
				FAM19A1
				FAM19A2
				CCL14-CCL15
				PTK2B
				IL4
				CDH1
				LTBP1
				IL13
				IL10
				IL2
				PPARG
				FGR
				MIF
				CRP
				JAK2
				PTK2
				PTGDR
				CD86
				HCK
				VDR
				OLR1
				ADRBK1
				TXK
				RNASE2
				CD79A
				CD79B
				LYN
				SYK
				BTK
				BLNK
				VAV3
				VAV1
				VAV2
				RAC1
				RAC2
				RAC3
				PPP3CA
				PPP3CB
				PPP3CC
				CHP
				PPP3R1
				PPP3R2
				CHP2
				NFAT5
				NFATC1
				NFATC2
				NFATC3
				NFATC4
				HRAS
				KRAS
				NRAS
				FOS
				CARD11
				BCL10
				MALT1
				CHUK
				IKBKB
				IKBKG
				NFKBIA
				NFKBIB
				NFKBIE
				CD19
				CR2
				PIK3R5
				PIK3R1
				PIK3R2
				PIK3R3
				PIK3CA
				PIK3CB
				PIK3CD
				AKT3
				AKT1
				AKT2
				GSK3B
				INPP5D
				CD22
				CD72
				PTPN6
				LILRB3
				FCGR2B
				RASGRP3
				PLCG2
				PRKCB
				IFITM1
				IGH@
				IGHA1
				IGHA2
				IGHD
				IGHD@
				IGHD1-1
				IGHD1-14
				IGHD1-20
				IGHD1-26
				IGHD1-7
				IGHD2-15
				IGHD2-2
				IGHD2-21
				IGHD2-8
				IGHD3-10
				IGHD3-16
				IGHD3-22
				IGHD3-3
				IGHD3-9
				IGHD4-11
				IGHD4-17
				IGHD4-23
				IGHD4-4
				IGHD5-12
				IGHD5-18
				IGHD5-24
				IGHD5-5
				IGHD6-13
				IGHD6-19
				IGHD6-25
				IGHD6-6
				IGHD7-27
				IGHE
				IGHG1
				IGHG2
				IGHG3
				IGHG4
				IGHJ@
				IGHJ1
				IGHJ2
				IGHJ3
				IGHJ4
				IGHJ5
				IGHJ6
				IGHM
				IGHV@
				IGHV1-18
				IGHV1-2
				IGHV1-24
				IGHV1-3
				IGHV1-45
				IGHV1-46
				IGHV1-58
				IGHV1-69
				IGHV1-8
				IGHV1-C
				IGHV1-F
				IGHV2-26
				IGHV2-5
				IGHV2-70
				IGHV3-11
				IGHV3-13
				IGHV3-15
				IGHV3-16
				IGHV3-20
				IGHV3-21
				IGHV3-23
				IGHV3-30
				IGHV3-30-3
				IGHV3-30-5
				IGHV3-33
				IGHV3-35
				IGHV3-38
				IGHV3-43
				IGHV3-48
				IGHV3-49
				IGHV3-53
				IGHV3-64
				IGHV3-66
				IGHV3-7
				IGHV3-72
				IGHV3-73
				IGHV3-74
				IGHV3-9
				IGHV3-D
				IGHV3-H
				IGHV4-28
				IGHV4-30-1
				IGHV4-30-2
				IGHV4-30-4
				IGHV4-31
				IGHV4-34
				IGHV4-39
				IGHV4-4
				IGHV4-59
				IGHV4-61
				IGHV4-B
				IGHV5-51
				IGHV5-A
				IGHV6-1
				IGHV7-4-1
				IGHV7-81
				IGK@
				IGKC
				IGKDEL
				IGKJ@
				IGKJ1
				IGKJ2
				IGKJ3
				IGKJ4
				IGKJ5
				IGKV@
				IGKV1-12
				IGKV1-13
				IGKV1-16
				IGKV1-17
				IGKV1-27
				IGKV1-33
				IGKV1-37
				IGKV1-39
				IGKV1-5
				IGKV1-6
				IGKV1-8
				IGKV1-9
				IGKV1D-12
				IGKV1D-13
				IGKV1D-16
				IGKV1D-17
				IGKV1D-33
				IGKV1D-37
				IGKV1D-39
				IGKV1D-42
				IGKV1D-43
				IGKV1D-8
				IGKV2-24
				IGKV2-28
				IGKV2-30
				IGKV2-40
				IGKV2D-24
				IGKV2D-28
				IGKV2D-29
				IGKV2D-30
				IGKV2D-40
				IGKV3-11
				IGKV3-15
				IGKV3-20
				IGKV3-7
				IGKV3D-11
				IGKV3D-15
				IGKV3D-20
				IGKV3D-7
				IGKV4-1
				IGKV5-2
				IGKV6-21
				IGKV6D-21
				IGKV6D-41
				IGL@
				IGLC@
				IGLC1
				IGLC2
				IGLC3
				IGLC6
				IGLC7
				IGLJ@
				IGLJ1
				IGLJ2
				IGLJ3
				IGLJ4
				IGLJ5
				IGLJ6
				IGLJ7
				IGLV@
				IGLV1-36
				IGLV1-40
				IGLV1-44
				IGLV1-47
				IGLV1-50
				IGLV1-51
				IGLV10-54
				IGLV11-55
				IGLV2-11
				IGLV2-14
				IGLV2-18
				IGLV2-23
				IGLV2-33
				IGLV2-8
				IGLV3-1
				IGLV3-10
				IGLV3-12
				IGLV3-16
				IGLV3-19
				IGLV3-21
				IGLV3-22
				IGLV3-25
				IGLV3-27
				IGLV3-32
				IGLV3-9
				IGLV4-3
				IGLV4-60
				IGLV4-69
				IGLV5-37
				IGLV5-39
				IGLV5-45
				IGLV5-48
				IGLV5-52
				IGLV6-57
				IGLV7-43
				IGLV7-46
				IGLV8-61
				IGLV9-49
				C3
				C5
				CCL3L2
				CKLF
				CMA1
				CX3CL1
				CXCL17
				CYR61
				EDN1
				EDN2
				EDN3
				FGF10
				LECT2
				PPBPL1
				PROK2
				SAA1
				SAA2
				SBDS
				SEMA3A
				SEMA3B
				SEMA3C
				SEMA3D
				SEMA3E
				SEMA3F
				SEMA3G
				SEMA4A
				SEMA4B
				SEMA4C
				SEMA4D
				SEMA4F
				SEMA4G
				SEMA5A
				SEMA5B
				SEMA6A
				SEMA6B
				SEMA6C
				SEMA6D
				SEMA7A
				SLIT1
				SLIT2
				TNC
				TYMP
				C5AR1
				CCR9
				CCRL2
				CMKLR1
				CX3CR1
				CXCR3
				CXCR5
				CXCR7
				CYSLTR1
				CYSLTR2
				DARC
				EDNRA
				EDNRB
				FPR1
				FPR2
				GPR17
				GPR32
				GPR33
				GPR44
				GPR77
				IL8RB
				LTB4R2
				PLAUR
				PLXNA1
				PLXNA2
				PLXNA3
				PLXNA4
				PLXNB1
				PLXNB2
				PLXNB3
				PLXNC1
				PLXND1
				PTAFR
				ROBO1
				ROBO2
				RXFP3
				XCR1
				ADM
				ADM2
				AGRP
				AGT
				AMBN
				AMELX
				AMH
				ANGPTL5
				ANGPTL7
				APLN
				AREG
				ARMET
				ARMETL1
				ARTN
				AVP
				BDNF
				BMP1
				BMP10
				BMP15
				BMP2
				BMP3
				BMP4
				BMP5
				BMP6
				BMP7
				BMP8A
				BMP8B
				BTC
				C19orf10
				CALCA
				CALCB
				CAT
				CCK
				CD320
				CD70
				CECR1
				CER1
				CGA
				CGB
				CGB1
				CGB2
				CGB5
				CGB7
				CGB8
				CHGA
				CHGB
				CLCF1
				CLEC11A
				CMTM1
				CMTM2
				CMTM3
				CMTM4
				CMTM5
				CMTM6
				CMTM7
				CMTM8
				CNTF
				CORT
				CRH
				CSF1
				CSF2
				CSF3
				CSH1
				CSH2
				CSHL1
				CSPG5
				CTF1
				CTGF
				DKK1
				EBI3
				EGF
				EPGN
				EPO
				EREG
				ESM1
				FAM3B
				FAM3C
				FAM3D
				FGF1
				FGF11
				FGF12
				FGF13
				FGF14
				FGF16
				FGF17
				FGF18
				FGF19
				FGF20
				FGF21
				FGF22
				FGF23
				FGF3
				FGF4
				FGF5
				FGF6
				FGF7
				FGF8
				FGF9
				FIGF
				FIGNL2
				FLT3LG
				FSHB
				GAL
				GALP
				GAST
				GCG
				GDF1
				GDF10
				GDF11
				GDF2
				GDF3
				GDF5
				GDF6
				GDF7
				GDF9
				GDNF
				GH1
				GH2
				GHRH
				GHRL
				GIP
				GKN1
				GMFB
				GMFG
				GNRH1
				GNRH2
				GPHA2
				GPHB5
				GPI
				GREM1
				GREM2
				GRP
				GUCA2A
				HBEGF
				HDGF
				HDGFRP3
				IAPP
				IFNE
				IFNK
				IFNW1
				IGF1
				IGF2
				IL11
				IL12A
				IL16
				IL17B
				IL17C
				IL17D
				IL17F
				IL19
				IL1F10
				IL1F5
				IL1F6
				IL1F7
				IL1F8
				IL1F9
				IL1RN
				IL20
				IL21
				IL23A
				IL24
				IL25
				IL26
				IL28B
				IL3
				IL31
				IL32
				IL33
				IL34
				IL5
				IL6ST
				IL7
				IL9
				INHA
				INHBA
				INHBB
				INHBC
				INHBE
				INS
				INS-IGF2
				INSL3
				INSL4
				INSL5
				INSL6
				JAG1
				JAG2
				KGFLP1
				KGFLP2
				KITLG
				KL
				LACRT
				LEFTY1
				LEFTY2
				LHB
				LIF
				LRSAM1
				LTB
				LTBP2
				LTBP3
				LTBP4
				MDK
				MIA
				MLN
				MSTN
				NAMPT
				NDP
				NENF
				NGF
				NMB
				NODAL
				NOV
				NPFF
				NPPA
				NPPB
				NPPC
				NPY
				NRG1
				NRG2
				NRG3
				NRG4
				NRTN
				NTF3
				NTF4
				NTS
				NUDT6
				OGN
				OSGIN1
				OSM
				OSTN
				OXT
				P11
				PDGFA
				PDGFB
				PDGFC
				PDGFD
				PDGFRL
				PGF
				PMCH
				PNOC
				POMC
				PPBPL2
				PPY
				PRL
				PRLH
				PROK1
				PSPN
				PTH
				PTH2
				PTHLH
				PTN
				PYY
				QRFP
				RABEP1
				RABEP2
				REG1A
				RETN
				RETNLB
				RLN1
				RLN2
				RLN3
				SCG2
				SCGB3A1
				SCT
				SCYE1
				SECTM1
				SLURP1
				SPP1
				SST
				STC1
				STC2
				TAC1
				TDGF1
				TDGF3
				TG
				TGFA
				TGFB2
				TGFB3
				THPO
				TNFRSF11B
				TNFSF12
				TNFSF13
				TNFSF13B
				TNFSF14
				TNFSF15
				TNFSF18
				TNFSF8
				TNFSF9
				TOR2A
				TRH
				TSHB
				TSLP
				TXLNA
				UCN
				UCN2
				UCN3
				UTS2
				UTS2D
				VEGFB
				VEGFC
				VGF
				VIP
				ACVR1B
				ACVR1C
				ACVR2A
				ACVR2B
				ACVRL1
				ADCYAP1R1
				ADIPOR1
				ADIPOR2
				ADRB1
				ADRB2
				AGTR1
				AGTR2
				AMHR2
				ANGPT1
				ANGPT4
				ANGPTL1
				ANGPTL2
				ANGPTL3
				ANGPTL4
				ANGPTL6
				APLNR
				AR
				AVPR1A
				AVPR1B
				AVPR2
				BMPR1A
				BMPR1B
				BMPR2
				BRD8
				C3AR1
				CALCR
				CALCRL
				CNTFR
				CRHR1
				CRHR2
				CRIM1
				CRLF1
				CRLF2
				CRLF3
				CSF1R
				CSF2RA
				CSF2RB
				CSF3R
				EGFR
				ENG
				EPOR
				ESR1
				ESR2
				ESRRA
				ESRRB
				ESRRG
				FGFR1
				FGFR2
				FGFR3
				FGFR4
				FGFRL1
				FLT1
				FLT3
				FLT4
				FSHR
				GALR2
				GALR3
				GCGR
				GHR
				GHRHR
				GHSR
				GIPR
				GLP1R
				GLP2R
				GNRHR
				GPER
				HNF4A
				HNF4G
				HTR3A
				HTR3B
				HTR3C
				HTR3D
				HTR3E
				IFNGR2
				IGF1R
				IGF2R
				IL10RA
				IL10RB
				IL11RA
				IL11RB
				IL12RB1
				IL12RB2
				IL13RA1
				IL13RA2
				IL15RA
				IL15RB
				IL17RA
				IL17RB
				IL17RC
				IL17RD
				IL17RE
				IL18R1
				IL18RAP
				IL1R1
				IL1R2
				IL1RAP
				IL1RL1
				IL1RL2
				IL20RA
				IL20RB
				IL21R
				IL22RA1
				IL22RA2
				IL23R
				IL27RA
				IL2RA
				IL2RB
				IL2RG
				IL31RA
				IL3RA
				IL4R
				IL5RA
				IL6R
				IL9R
				INSR
				KDR
				LEPR
				LGR4
				LGR5
				LGR6
				LHCGR
				LIFR
				LTBR
				MC1R
				MC2R
				MC3R
				MC4R
				MCHR1
				MCHR2
				MET
				MLNR
				MPL
				MTNR1A
				MTNR1B
				NGFR
				NMBR
				NPR1
				NPR3
				NR0B1
				NR0B2
				NR1D1
				NR1D2
				NR1H2
				NR1H3
				NR1H4
				NR1I2
				NR1I3
				NR2C1
				NR2C2
				NR2E1
				NR2E3
				NR2F1
				NR2F2
				NR2F6
				NR3C1
				NR3C2
				NR4A1
				NR4A2
				NR4A3
				NR5A1
				NR5A2
				NR6A1
				NRP1
				NRP2
				OGFR
				OPRD1
				OPRK1
				OPRL1
				OPRM1
				OSMR
				OXTR
				PGR
				PGRMC2
				PPARA
				PPARD
				PRLHR
				PRLR
				PTGER1
				PTGER2
				PTGER3
				PTGER4
				PTGFR
				PTH1R
				PTH2R
				RARA
				RARB
				RARG
				RORA
				RORB
				RORC
				RXFP1
				RXFP2
				RXRA
				RXRB
				RXRG
				S1PR1
				S1PR2
				SCTR
				SDC1
				SDC2
				SDC3
				SDC4
				SORT1
				SSTR1
				SSTR2
				SSTR5
				ST2
				TACR1
				TEK
				TGFBR1
				TGFBR2
				TGFBR3
				THRA
				THRB
				TIE1
				TNFRSF10C
				TNFRSF10D
				TNFRSF11A
				TNFRSF12A
				TNFRSF13B
				TNFRSF13C
				TNFRSF14
				TNFRSF17
				TNFRSF18
				TNFRSF19
				TNFRSF1A
				TNFRSF1B
				TNFRSF21
				TNFRSF25
				TNFRSF4
				TNFRSF6B
				TNFRSF8
				TNFRSF9
				TRHR
				TSHR
				TUBB3
				VIPR1
				VIPR2
				PTPN11
				ICAM2
				ITGAL
				ITGB2
				PAK1
				NCR2
				TYROBP
				LCK
				FCGR3A
				FCGR3B
				LOC652578
				NCR1
				NCR3
				CD247
				ZAP70
				LCP2
				LAT
				PLCG1
				SH3BP2
				FYN
				SHC2
				SHC4
				SHC3
				SHC1
				GRB2
				SOS1
				SOS2
				ARAF
				BRAF
				RAF1
				HCST
				CD48
				CD244
				PRKCA
				PRKCG
				SH2D1B
				SH2D1A
				FAS
				GZMB
				PRF1
				CASP3
				BID
				CD3D
				CD3E
				CD3G
				PTPRC
				ITK
				TEC
				NCK1
				NCK2
				GRAP2
				PAK2
				PAK3
				PAK4
				PAK6
				PAK7
				RHOA
				CDC42
				CD28
				ICOS
				MAP3K8
				MAP3K14
				CTLA4
				CBLC
				CBL
				CBLB
				CDK4
				RASGRP1
				PDK1
				PRKCQ
				TRAC
				TRAJ1
				TRAJ2
				TRAJ3
				TRAJ4
				TRAJ5
				TRAJ6
				TRAJ7
				TRAJ8
				TRAJ9
				TRAJ10
				TRAJ11
				TRAJ12
				TRAJ13
				TRAJ14
				TRAJ15
				TRAJ16
				TRAJ17
				TRAJ18
				TRAJ19
				TRAJ20
				TRAJ21
				TRAJ22
				TRAJ23
				TRAJ24
				TRAJ25
				TRAJ26
				TRAJ27
				TRAJ28
				TRAJ29
				TRAJ30
				TRAJ31
				TRAJ32
				TRAJ33
				TRAJ34
				TRAJ35
				TRAJ36
				TRAJ37
				TRAJ38
				TRAJ39
				TRAJ40
				TRAJ41
				TRAJ42
				TRAJ43
				TRAJ44
				TRAJ45
				TRAJ46
				TRAJ47
				TRAJ48
				TRAJ49
				TRAJ50
				TRAJ52
				TRAJ53
				TRAJ54
				TRAJ56
				TRAJ57
				TRAJ58
				TRAJ59
				TRAJ61
				TRAV1-1
				TRAV1-2
				TRAV2
				TRAV3
				TRAV4
				TRAV5
				TRAV7
				TRAV8-1
				TRAV8-2
				TRAV8-3
				TRAV8-4
				TRAV8-6
				TRAV8-7
				TRAV9-1
				TRAV9-2
				TRAV10
				TRAV12-1
				TRAV12-2
				TRAV12-3
				TRAV13-1
				TRAV13-2
				TRAV14DV4
				TRAV16
				TRAV17
				TRAV18
				TRAV19
				TRAV20
				TRAV21
				TRAV22
				TRAV23DV6
				TRAV24
				TRAV25
				TRAV26-1
				TRAV26-2
				TRAV27
				TRAV29DV5
				TRAV30
				TRAV34
				TRAV35
				TRAV36DV7
				TRAV38-1
				TRAV38-2DV8
				TRAV39
				TRAV40
				TRAV41
				TRBC1
				TRBC2
				TRBD1
				TRBD2
				TRBJ1-1
				TRBJ1-2
				TRBJ1-3
				TRBJ1-4
				TRBJ1-5
				TRBJ1-6
				TRBJ2-1
				TRBJ2-2
				TRBJ2-3
				TRBJ2-4
				TRBJ2-5
				TRBJ2-6
				TRBJ2-7
				TRBV2
				TRBV3-1
				TRBV4-1
				TRBV4-2
				TRBV4-3
				TRBV5-1
				TRBV5-4
				TRBV5-5
				TRBV5-6
				TRBV5-7
				TRBV5-8
				TRBV6-1
				TRBV6-2
				TRBV6-3
				TRBV6-4
				TRBV6-5
				TRBV6-6
				TRBV6-7
				TRBV6-8
				TRBV6-9
				TRBV7-2
				TRBV7-3
				TRBV7-4
				TRBV7-6
				TRBV7-7
				TRBV7-8
				TRBV7-9
				TRBV9
				TRBV10-1
				TRBV10-2
				TRBV10-3
				TRBV11-1
				TRBV11-2
				TRBV11-3
				TRBV12-3
				TRBV12-4
				TRBV12-5
				TRBV13
				TRBV14
				TRBV15
				TRBV16
				TRBV17
				TRBV18
				TRBV19
				TRBV20-1
				TRBV24-1
				TRBV25-1
				TRBV27
				TRBV28
				TRBV29-1
				TRBV30
				TRDC
				TRDD1
				TRDD2
				TRDD3
				TRDJ1
				TRDJ2
				TRDJ3
				TRDJ4
				TRDV1
				TRDV2
				TRDV3
				TRGV9
				TRGV8
				TRGV5
				TRGV4
				TRGV3
				TRGV2
				TRGJP2
				TRGJP1
				TRGJP
				TRGJ2
				TRGJ1
				TRGC2
				TRGC1
				TRAV6
				ADAM28
				CD180
				BLK
				MS4A1
				GNG7
				MICAL3
				SPIB
				FCRL2
				TCL1A
				AKNA
				ARHGAP25
				CD27
				CD38
				CLEC17A
				CLEC9A
				CLECL1
				AIM2
				BIRC3
				BRIP1
				CCNB1
				DUSP2
				ESCO2
				ETS1
				EXO1
				EXOC6
				IARS
				KIF11
				KNTC1
				NUF2
				PRC1
				PSAT1
				RGS1
				RTKN2
				SAMSN1
				SELL
				TRAT1
				AHSA1
				C1GALT1C1
				CCT6B
				CD37
				CD69
				CETN3
				CSE1L
				GEMIN6
				GPT2
				GZMA
				GZMH
				GZMK
				MPZL1
				NKG7
				PIK3IP1
				PTRH2
				TIMM13
				ABHD3
				ANXA2P2
				AQP3
				ATHL1
				BMI1
				BZW2
				CD63
				COL4A1
				ELMO2
				GLIPR1
				GSS
				IFITM2
				ITGB1
				KLF5
				LSP1
				NDUFB9
				PKM2
				SFXN3
				SIRPG
				SMAD4
				STX4
				TRADD
				XRCC6
				ACTN4
				ADAM12
				ADCY9
				F13A1
				FKBP4
				GLUD1
				GM2A
				GUSB
				NOL11
				NTRK1
				RNF128
				SIGLEC1
				TOX4
				UBA52
				ATM
				CASQ1
				CD300E
				DARS
				DOCK9
				EXOSC9
				EZH2
				GDE1
				NCOA4
				NEFL
				PTGS1
				REPS1
				SDPR
				SIGLEC14
				SIGLEC6
				TAL1
				TFEC
				TIPIN
				TPK1
				UQCRB
				USP9Y
				WIPF1
				ZCRB1
				ACAP1
				APOL3
				ARHGAP10
				ATP10D
				CD160
				CD55
				CFLAR
				DAPP1
				FCRL6
				GZMM
				HAPLN3
				IFI16
				LIME1
				LTK
				SETD7
				SIK1
				TRIB2
				ACP5
				BTN3A2
				C1orf54
				CARD8
				CD33
				CD36
				CDK5
				KLRF1
				LGALS1
				MAPK7
				KLHL7
				KRT80
				LAMC1
				LCORL
				LMNB1
				MEIS3P1
				FABP1
				FADD
				MFAP3L
				MINPP1
				RPS24
				RPS7
				RPS9
				DBNL
				FAM129C
				FCRL1
				FCRL3
				FCRL5
				FCRLA
				HDAC9
				HVCN1
				KIAA0226
				NCF1
				NCF1B
				P2RY10
				SP100
				TXNIP
				STAP1
				TAGAP
				ZCCHC2
				AICDA
				CCNA2
				CDKN3
				CLCN5
				ENPP1
				FCER1A
				FCRL4
				MYC
				RUNX2
				SORL1
				SOX5
				STAT5A
				STAT5B
				TLR9
				CLEC5A
				FOXP3
				ITGA4
				L1CAM
[truncated: 591 more rows]
